# Supplementary material for: A Dual Systems Genetics Approach Identifies Common Genes, Networks, and Pathways for Type 1 and 2 Diabetes in Human Islets
Source: Front Genet. 2021 Mar 10;12:630109. doi: 10.3389/fgene.2021.630109 (PMC7987941; doi:10.3389/fgene.2021.630109)
Supplement: Supplementary File 1. [file Presentation_1.zip › Supplementary File 2.XLSX]

## Sheet: Table 2.1
Out of 10,469 islet eQTL SNPs, 1,282 SNPs harbour islet regulatory elements
Islet eQTL SNPs					Human islet regulome
RSID	CHR	POS (GRCh37)	Gene Symbol	Gene ID	Islet regulatory element
chr11:6411935	chr11	6411935	SMPD1	ENSG00000166311.5	Active_promoters
chr6:31325004	chr6	31325004	HLA-B	ENSG00000234745.5	Inactive_open_chromatin_regions
rs1001821	chr7	24796541	DFNA5	ENSG00000105928.9	Inactive_open_chromatin_regions
rs10019856	chr4	17615742	MED28	ENSG00000118579.7	Active_promoters
rs10030488	chr4	156874224	CTSO	ENSG00000256043.2	Active_promoters
rs1005436	chr1	153521932	S100A3	ENSG00000188015.5	Inactive_enhancers
rs10054562	chr5	86593353	RASA1	ENSG00000145715.10	Active_enhancers_II
rs10075805	chr5	31021358	CDH6	ENSG00000113361.8	Inactive_open_chromatin_regions
rs10086352	chr8	61193828	CA8	ENSG00000178538.5	Active_promoters
rs1008899	chr18	55862847	NEDD4L	ENSG00000049759.12	Active_promoters
rs10089507	chr8	125295788	RP11-383J24.6	ENSG00000271975.1	Active_enhancers_I
rs1009188	chr1	197257090	CRB1	ENSG00000134376.10	Inactive_enhancers
rs10103731	chr8	142206068	DENND3	ENSG00000105339.6	Active_enhancers_II
rs10109530	chr8	17465603	PDGFRL	ENSG00000104213.8	Active_enhancers_I
rs10111	chr11	118886117	TRAPPC4	ENSG00000196655.5	Inactive_enhancers
rs10133618	chr14	67981403	TMEM229B	ENSG00000198133.4	Active_promoters
rs10139079	chr14	65378042	CHURC1	ENSG00000258289.3	Strong_CTCF
rs10149651	chr14	104394440	C14orf2	ENSG00000156411.5	Inactive_open_chromatin_regions
rs1015112	chr6	137726614	OLIG3	ENSG00000177468.5	Active_enhancers_I
rs10153729	chr2	15731859	DDX1	ENSG00000079785.10	Active_promoters
rs10164631	chr2	186290089	FSIP2	ENSG00000188738.9	Inactive_open_chromatin_regions
rs10171574	chr2	136993746	CXCR4	ENSG00000121966.6	Inactive_open_chromatin_regions
rs10172996	chr2	180137861	DFNB59	ENSG00000204311.7	Active_enhancers_I
rs10176214	chr2	25142806	ADCY3	ENSG00000138031.10	Active_promoters
rs10186582	chr2	239017580	ESPNL	ENSG00000144488.10	Inactive_enhancers
rs10213251	chr4	103549149	BDH2	ENSG00000164039.10	Inactive_enhancers
rs10216516	chr8	1921589	KBTBD11	ENSG00000176595.3	Active_promoters
rs1024764	chr2	71172985	ATP6V1B1	ENSG00000116039.7	Active_enhancers_II
rs1024764	chr2	71172985	VAX2	ENSG00000116035.2	Active_enhancers_II
rs1024765	chr2	71173841	VAX2	ENSG00000116035.2	Strong_CTCF
rs10255425	chr7	155754773	AC021218.2	ENSG00000204876.4	Inactive_enhancers
rs10275475	chr7	30067626	PLEKHA8	ENSG00000106086.14	Active_promoters
rs1035492	chr5	63962053	FAM159B	ENSG00000145642.7	Inactive_enhancers
rs10445296	chr17	5660788	WSCD1	ENSG00000179314.9	Active_enhancers_II
rs1045911	chr6	10723449	TMEM14C	ENSG00000111843.9	Active_promoters
rs10459180	chr12	93835081	MRPL42	ENSG00000198015.8	Active_promoters
rs1046210	chr21	42622786	BACE2	ENSG00000182240.11	Active_enhancers_III
rs10466795	chr12	22634891	C2CD5	ENSG00000111731.8	Inactive_enhancers
rs10474783	chr5	473580	SLC9A3	ENSG00000066230.6	Active_promoters
rs1047712	chr12	11324364	PRR4	ENSG00000111215.7	Active_promoters
rs10485699	chr20	41830908	PTPRT	ENSG00000196090.8	Active_enhancers_III
rs10486618	chr7	33827413	BMPER	ENSG00000164619.4	Active_enhancers_II
rs10495345	chr1	234412427	SLC35F3	ENSG00000183780.8	Inactive_enhancers
rs10501320	chr11	47293799	MADD	ENSG00000110514.14	Active_enhancers_I
rs10504676	chr8	79451370	PKIA	ENSG00000171033.8	Inactive_enhancers
rs1050919	chr18	77906500	AC139100.2	ENSG00000267270.1	Active_promoters
rs1051952	chr6	35465786	TEAD3	ENSG00000007866.14	Inactive_enhancers
rs10523	chr1	6695244	THAP3	ENSG00000041988.11	Strong_CTCF
rs1053329	chr2	73461483	CCT7	ENSG00000135624.11	Active_promoters
rs1058119	chr17	5323125	NUP88	ENSG00000108559.7	Active_promoters
rs1060620	chr12	6644722	GAPDH	ENSG00000111640.10	Active_promoters
rs10665	chr13	113752831	F7	ENSG00000057593.9	Inactive_open_chromatin_regions
rs10748726	chr10	100100503	HPS1	ENSG00000107521.14	Active_enhancers_I
rs10761620	chr10	64057202	RTKN2	ENSG00000182010.6	Inactive_enhancers
rs10768053	chr11	34257064	ABTB2	ENSG00000166016.4	Inactive_enhancers
rs10780678	chr9	72459567	C9orf135	ENSG00000204711.4	Active_enhancers_II
rs1078378	chr17	58156330	HEATR6	ENSG00000068097.10	Active_promoters
rs10788652	chr1	17199923	CROCCP2	ENSG00000215908.5	Inactive_enhancers
rs10788823	chr1	152161648	FLG	ENSG00000143631.10	Active_promoters
rs10791390	chr11	134632224	RP11-469N6.1	ENSG00000251226.1	Inactive_open_chromatin_regions
rs10793337	chr11	78285875	NARS2	ENSG00000137513.5	Active_promoters
rs10800118	chr1	165599774	MGST3	ENSG00000143198.8	Active_promoters
rs10806681	chr6	168734417	DACT2	ENSG00000164488.7	Inactive_enhancers
rs10807975	chr7	149583149	ATP6V0E2	ENSG00000171130.13	Active_enhancers_I
rs10814083	chr9	34256347	NUDT2	ENSG00000164978.13	Inactive_open_chromatin_regions
rs10817493	chr9	116356529	RGS3	ENSG00000138835.18	Active_enhancers_II
rs10824914	chr10	51795395	FAM21A	ENSG00000099290.11	Inactive_enhancers
rs10830963	chr11	92708710	MTNR1B	ENSG00000134640.2	Inactive_enhancers
rs10838406	chr11	5617896	TRIM6	ENSG00000121236.15	Inactive_enhancers
rs10841868	chr12	21781246	KCNJ8	ENSG00000121361.3	Active_enhancers_III
rs10847864	chr12	123326598	HIP1R	ENSG00000130787.9	Active_enhancers_I
rs10849448	chr12	6493351	LTBR	ENSG00000111321.6	Active_promoters
rs10850761	chr12	117549426	TESC	ENSG00000088992.13	Active_enhancers_I
rs10866765	chr5	94807358	TTC37	ENSG00000198677.6	Inactive_enhancers
rs10894813	chr11	134308678	B3GAT1	ENSG00000109956.8	Strong_CTCF
rs10896064	chr11	65641033	EFEMP2	ENSG00000172638.8	Active_enhancers_III
rs10899500	chr11	78125246	USP35	ENSG00000118369.8	Strong_CTCF
rs10900236	chr10	46222489	FAM21C	ENSG00000172661.13	Active_promoters
rs10900864	chr5	138773090	DNAJC18	ENSG00000170464.5	Active_enhancers_II
rs10910420	chr1	234509259	COA6	ENSG00000168275.10	Active_promoters
rs10935059	chr3	133132496	TMEM108	ENSG00000144868.9	Active_enhancers_I
rs10935341	chr3	139396758	NMNAT3	ENSG00000163864.10	Active_promoters
rs10947693	chr6	37664221	MDGA1	ENSG00000112139.10	Inactive_enhancers
rs10947805	chr6	39283776	KCNK17	ENSG00000124780.9	Active_enhancers_I
rs10957124	chr8	61167887	CA8	ENSG00000178538.5	Active_enhancers_II
rs10973772	chr9	38381308	ALDH1B1	ENSG00000137124.6	Inactive_enhancers
rs10988927	chr9	102729008	INVS	ENSG00000119509.8	Inactive_enhancers
rs10995311	chr10	64564934	ADO	ENSG00000181915.3	Active_promoters
rs10999158	chr10	71905695	SAR1A	ENSG00000079332.10	Active_promoters
rs11033205	chr11	35620334	FJX1	ENSG00000179431.5	Inactive_enhancers
rs1105280	chr1	102462739	DPH5	ENSG00000117543.15	Inactive_enhancers
rs11060212	chr12	123310521	HIP1R	ENSG00000130787.9	Active_promoters
rs11063369	chr12	4958152	GALNT8	ENSG00000130035.2	Strong_CTCF
rs11063369	chr12	4958152	KCNA6	ENSG00000151079.6	Strong_CTCF
rs11064480	chr12	7080187	EMG1	ENSG00000126749.10	Active_promoters
rs1106729	chr1	201123799	TMEM9	ENSG00000116857.12	Active_promoters
rs1107376	chr7	24406519	NPY	ENSG00000122585.3	Active_enhancers_I
rs11076197	chr16	57640966	GPR114	ENSG00000159618.11	Active_enhancers_I
rs11081513	chr18	9913345	RP11-474N24.6	ENSG00000272799.1	Active_promoters
rs1108578	chr7	150498508	TMEM176A	ENSG00000002933.3	Active_promoters
rs11118598	chr1	220941444	MARCH1	ENSG00000186205.8	Inactive_enhancers
rs11132303	chr4	186347073	UFSP2	ENSG00000109775.6	Active_promoters
rs111335406	chr8	145597596	VPS28	ENSG00000160948.9	Active_promoters
rs11144224	chr9	77702631	NMRK1	ENSG00000106733.16	Active_promoters
rs11146335	chr10	134145314	STK32C	ENSG00000165752.12	Active_promoters
rs11153236	chr6	110797821	SLC22A16	ENSG00000004809.9	Inactive_enhancers
rs11153277	chr6	111580561	KIAA1919	ENSG00000173214.5	Active_promoters
rs111557465	chr6	5260694	LYRM4	ENSG00000214113.6	Active_promoters
rs11165252	chr1	95286085	LINC01057	ENSG00000224081.3	Active_promoters
rs111698074	chr8	139926282	COL22A1	ENSG00000169436.12	Inactive_enhancers
rs111815979	chr7	87505167	RUNDC3B	ENSG00000105784.11	Active_promoters
rs11191293	chr10	104221539	TMEM180	ENSG00000138111.10	Active_promoters
rs111995204	chr4	56915121	KIAA1211	ENSG00000109265.8	Active_promoters
rs112014520	chr7	138666161	KIAA1549	ENSG00000122778.5	Active_promoters
rs112029815	chr22	24298820	GSTT2	ENSG00000099984.6	Strong_CTCF
rs112035922	chr13	115047464	CDC16	ENSG00000130177.10	Active_promoters
rs112053024	chr4	108852763	CYP2U1	ENSG00000155016.13	Active_promoters
rs112132822	chr19	18581017	CERS1	ENSG00000223802.3	Active_enhancers_I
rs11220131	chr11	125439492	EI24	ENSG00000149547.10	Active_promoters
rs11220269	chr11	125772782	DDX25	ENSG00000109832.8	Active_promoters
rs11229868	chr11	58953775	DTX4	ENSG00000110042.3	Inactive_open_chromatin_regions
rs112310091	chr6	29910700	HCG9	ENSG00000204625.6	Active_promoters
rs11237488	chr11	78128775	USP35	ENSG00000118369.8	Active_promoters
rs112422823	chr8	145691915	FOXH1	ENSG00000160973.7	Active_promoters
rs112435799	chr18	33077912	INO80C	ENSG00000153391.11	Active_promoters
rs11246278	chr11	706510	EPS8L2	ENSG00000177106.10	Active_promoters
rs112463197	chr7	75622912	STYXL1	ENSG00000127952.12	Active_promoters
rs112482717	chr8	139926306	COL22A1	ENSG00000169436.12	Inactive_enhancers
rs112568758	chr16	23521790	CTD-2196E14.9	ENSG00000260482.1	Active_promoters
rs11257655	chr10	12307894	CAMK1D	ENSG00000183049.8	Active_enhancers_II
rs11261022	chr1	18807953	KLHDC7A	ENSG00000179023.7	Active_enhancers_III
rs11261097	chr1	18476084	IGSF21	ENSG00000117154.7	Active_enhancers_I
rs112696038	chr16	1385756	BAIAP3	ENSG00000007516.9	Active_enhancers_I
rs112760221	chr7	72936602	BCL7B	ENSG00000106635.3	Active_promoters
rs112860966	chr17	70636672	CTD-3010D24.3	ENSG00000263893.2	Active_enhancers_II
rs113037077	chr4	121843611	PRDM5	ENSG00000138738.6	Active_promoters
rs1131017	chr12	56435929	RPS26	ENSG00000197728.5	Active_promoters
rs1134029	chr8	145051478	PLEC	ENSG00000178209.10	Active_promoters
rs113412831	chr6	39693193	KIF6	ENSG00000164627.13	Active_promoters
rs113494207	chr21	44073752	PDE9A	ENSG00000160191.13	Active_promoters
rs113556447	chr11	93583529	VSTM5	ENSG00000214376.5	Active_promoters
rs1136165	chr14	103988180	MARK3	ENSG00000075413.13	Active_enhancers_I
rs1138800	chr11	93862493	HEPHL1	ENSG00000181333.11	Active_promoters
rs113957702	chr18	43684365	HAUS1	ENSG00000152240.8	Active_promoters
rs114170147	chr1	202896142	KLHL12	ENSG00000117153.11	Active_promoters
rs114447061	chr6	30796772	GTF2H4	ENSG00000213780.6	Strong_CTCF
rs114462308	chr7	75623893	STYXL1	ENSG00000127952.12	Active_promoters
rs114532232	chr6	32361749	HLA-DRB1	ENSG00000196126.6	Inactive_enhancers
rs114558714	chr20	10429955	MKKS	ENSG00000125863.13	Active_enhancers_II
rs11479	chr22	50964236	CTA-384D8.34	ENSG00000273272.1	Active_promoters
rs114949263	chr7	150498245	TMEM176A	ENSG00000002933.3	Active_promoters
rs114949263	chr7	150498245	TMEM176B	ENSG00000106565.13	Active_promoters
rs114985822	chr2	228170268	MFF	ENSG00000168958.15	Inactive_open_chromatin_regions
rs115173086	chr6	32097876	FKBPL	ENSG00000204315.3	Active_promoters
rs11537529	chr9	131790531	SH3GLB2	ENSG00000148341.13	Active_promoters
rs11542583	chr16	69373414	COG8	ENSG00000213380.9	Active_promoters
rs11542583	chr16	69373414	PDF	ENSG00000258429.1	Active_promoters
rs11542583	chr16	69373414	RP11-343C2.12	ENSG00000272617.1	Active_promoters
rs11543	chr10	76970613	VDAC2	ENSG00000165637.9	Active_promoters
rs11543936	chr7	154720259	PAXIP1-AS2	ENSG00000214106.3	Active_promoters
rs11543947	chr14	23504021	PSMB5	ENSG00000100804.14	Active_promoters
rs11547207	chr15	78423596	CIB2	ENSG00000136425.8	Active_promoters
rs11548236	chr10	51589581	FAM21A	ENSG00000099290.11	Active_enhancers_III
rs11550347	chr2	120980428	TMEM185B	ENSG00000226479.3	Active_promoters
rs11557123	chr20	44718227	CDH22	ENSG00000149654.5	Active_promoters
rs11559147	chr7	6617247	ZDHHC4	ENSG00000136247.10	Active_promoters
rs11568818	chr11	102401661	MMP7	ENSG00000137673.4	Inactive_open_chromatin_regions
rs115750884	chr6	32952708	BRD2	ENSG00000204256.8	Inactive_enhancers
rs115776137	chr3	540040	AC090044.2	ENSG00000224239.1	Inactive_open_chromatin_regions
rs115783261	chr6	31611840	GPANK1	ENSG00000204438.6	Active_enhancers_I
rs11581181	chr1	115625734	TSPAN2	ENSG00000134198.5	Active_enhancers_I
rs115982136	chr4	7104965	RP11-367J11.3	ENSG00000245468.3	Active_promoters
rs115989106	chr6	31165836	HCG27	ENSG00000206344.6	Active_promoters
rs11601905	chr11	73358923	PLEKHB1	ENSG00000021300.9	Inactive_enhancers
rs11603334	chr11	72432985	STARD10	ENSG00000214530.3	Active_promoters
rs11609999	chr12	28355654	CCDC91	ENSG00000123106.6	Active_enhancers_II
rs116109425	chr5	68856116	MARVELD2	ENSG00000152939.10	Active_promoters
rs116144359	chr6	31239869	HLA-C	ENSG00000204525.10	Active_promoters
rs11622320	chr14	103912194	MARK3	ENSG00000075413.13	Active_enhancers_I
rs11625705	chr14	91839277	CCDC88C	ENSG00000015133.14	Active_enhancers_I
rs116399421	chr6	31126409	TCF19	ENSG00000137310.7	Active_promoters
rs11640470	chr16	75299437	BCAR1	ENSG00000050820.12	Active_promoters
rs11648412	chr16	429198	TMEM8A	ENSG00000129925.6	Active_enhancers_I
rs11658500	chr17	36886828	PCGF2	ENSG00000056661.9	Active_promoters
rs116616662	chr6	31126232	TCF19	ENSG00000137310.7	Active_promoters
rs116618857	chr2	65092282	SPRED2	ENSG00000198369.5	Inactive_enhancers
rs11666432	chr19	44576302	ZNF284	ENSG00000186026.6	Active_promoters
rs11669356	chr19	22605120	ZNF98	ENSG00000197360.5	Inactive_open_chromatin_regions
rs116698226	chr6	29910378	HCG9	ENSG00000204625.6	Active_promoters
rs11670725	chr19	41913333	EXOSC5	ENSG00000077348.4	Active_enhancers_I
rs116768010	chr6	33048606	HLA-DPB1	ENSG00000223865.6	Active_promoters
rs11678980	chr2	162101261	AC009299.3	ENSG00000227403.1	Active_promoters
rs11678980	chr2	162101261	TANK	ENSG00000136560.9	Active_promoters
rs116812996	chr6	33239869	RPS18	ENSG00000231500.2	Active_promoters
rs116859475	chr12	102333696	DRAM1	ENSG00000136048.9	Strong_CTCF
rs116897217	chr17	1419405	PITPNA	ENSG00000174238.10	Active_promoters
rs116898157	chr22	24199787	AP000350.10	ENSG00000251357.4	Active_promoters
rs11700398	chr21	47716552	YBEY	ENSG00000182362.9	Active_enhancers_II
rs11704032	chr22	19400094	MRPL40	ENSG00000185608.4	Active_enhancers_II
rs11704438	chr22	19278954	CLTCL1	ENSG00000070371.11	Active_promoters
rs11706359	chr3	155588148	C3orf33	ENSG00000174928.11	Active_promoters
rs11707183	chr3	32195877	OSBPL10	ENSG00000144645.9	Active_enhancers_II
rs11708067	chr3	123065778	ADCY5	ENSG00000173175.10	Inactive_enhancers
rs117120919	chr7	32856269	BBS9	ENSG00000122507.16	Inactive_enhancers
rs11718329	chr3	48309828	NME6	ENSG00000172113.4	Active_enhancers_II
rs11718838	chr3	124926692	SLC12A8	ENSG00000221955.6	Active_enhancers_I
rs11726872	chr4	20749361	PACRGL	ENSG00000163138.14	Inactive_open_chromatin_regions
rs117275928	chr21	34100129	C21orf49	ENSG00000205930.4	Active_promoters
rs11731199	chr4	48342943	SLAIN2	ENSG00000109171.10	Active_promoters
rs117325804	chr11	308059	IFITM2	ENSG00000185201.12	Inactive_enhancers
rs11738716	chr5	155924870	SGCD	ENSG00000170624.9	Inactive_open_chromatin_regions
rs117456468	chr16	67586623	ZFP90	ENSG00000184939.11	Active_enhancers_I
rs117521606	chr17	44121579	ARL17B	ENSG00000228696.4	Strong_CTCF
rs117521606	chr17	44121579	MAPT	ENSG00000186868.11	Strong_CTCF
rs117576074	chr10	73037038	UNC5B	ENSG00000107731.8	Active_enhancers_I
rs11761517	chr7	158532706	ESYT2	ENSG00000117868.11	Inactive_open_chromatin_regions
rs117624767	chr1	40254878	OXCT2	ENSG00000198754.5	Active_promoters
rs117624818	chr17	43509310	PLEKHM1	ENSG00000225190.4	Inactive_enhancers
rs117667029	chr16	686337	C16orf13	ENSG00000130731.11	Active_promoters
rs11770421	chr7	36329985	EEPD1	ENSG00000122547.6	Active_enhancers_I
rs11777703	chr8	145703508	FOXH1	ENSG00000160973.7	Active_promoters
rs11780207	chr8	22480519	BIN3	ENSG00000147439.7	Active_enhancers_I
rs11780207	chr8	22480519	C8orf58	ENSG00000241852.5	Active_enhancers_I
rs11782167	chr8	21906359	DMTN	ENSG00000158856.13	Active_promoters
rs11785163	chr8	90869409	RIPK2	ENSG00000104312.6	Inactive_enhancers
rs11790299	chr9	13278657	MPDZ	ENSG00000107186.12	Active_promoters
rs11793787	chr9	139860631	LCN12	ENSG00000184925.7	Inactive_enhancers
rs117981338	chr17	71088843	SLC39A11	ENSG00000133195.7	Active_promoters
rs11803302	chr1	40506725	CAP1	ENSG00000131236.12	Active_promoters
rs118039178	chr6	25831868	TRIM38	ENSG00000112343.8	Inactive_enhancers
rs11806946	chr1	74663709	LRRIQ3	ENSG00000162620.11	Active_promoters
rs11807946	chr1	159824205	C1orf204	ENSG00000188004.5	Active_promoters
rs11814264	chr10	134974570	KNDC1	ENSG00000171798.13	Active_promoters
rs11849228	chr14	93160522	LGMN	ENSG00000100600.10	Active_enhancers_I
rs11904347	chr2	142980125	LRP1B	ENSG00000168702.12	Active_enhancers_III
rs11907563	chr20	57090593	APCDD1L	ENSG00000198768.6	Active_promoters
rs12026445	chr1	161714087	ATF6	ENSG00000118217.5	Inactive_enhancers
rs12027226	chr1	95287052	SLC44A3	ENSG00000143036.12	Active_enhancers_II
rs12030244	chr1	232902021	RP11-66A2.2	ENSG00000236497.1	Active_enhancers_I
rs12048841	chr1	95287319	LINC01057	ENSG00000224081.3	Active_enhancers_II
rs12049914	chr11	62369436	EEF1G	ENSG00000254772.5	Active_promoters
rs12049914	chr11	62369436	MIR3654	ENSG00000255508.3	Active_promoters
rs12054508	chr4	77724765	SEPT11	ENSG00000138758.7	Inactive_enhancers
rs12058375	chr1	5956909	NPHP4	ENSG00000131697.13	Inactive_open_chromatin_regions
rs12119429	chr1	22511594	WNT4	ENSG00000162552.10	Active_enhancers_I
rs12126717	chr1	165512059	RXRG	ENSG00000143171.8	Inactive_enhancers
rs12128071	chr1	151805015	LINGO4	ENSG00000213171.2	Active_promoters
rs12148310	chr15	26874395	GABRB3	ENSG00000166206.9	Active_enhancers_II
rs12196247	chr6	139350182	ABRACL	ENSG00000146386.7	Active_promoters
rs12223627	chr11	62368557	MTA2	ENSG00000149480.2	Active_promoters
rs12277611	chr11	554798	C11orf35	ENSG00000185522.4	Inactive_enhancers
rs12277611	chr11	554798	HRAS	ENSG00000174775.12	Inactive_enhancers
rs12277914	chr11	117733223	FXYD6	ENSG00000137726.11	Active_enhancers_I
rs12277914	chr11	117733223	FXYD6-FXYD2	ENSG00000255245.3	Active_enhancers_I
rs1229663	chr7	26438652	AC004540.5	ENSG00000214870.4	Active_promoters
rs12302637	chr12	132569028	DDX51	ENSG00000185163.5	Active_promoters
rs12302637	chr12	132569028	EP400NL	ENSG00000185684.8	Active_promoters
rs12332819	chr6	39291152	KCNK17	ENSG00000124780.9	Active_promoters
rs12358630	chr10	52002548	FAM21A	ENSG00000099290.11	Inactive_open_chromatin_regions
rs1240698	chr1	1376214	ATAD3C	ENSG00000215915.5	Strong_CTCF
rs12408101	chr1	165667781	ALDH9A1	ENSG00000143149.8	Active_promoters
rs12427424	chr12	40285822	ABCD2	ENSG00000173208.3	Active_enhancers_II
rs12437637	chr15	43212818	CTD-2036P10.3	ENSG00000246283.2	Active_promoters
rs12444973	chr16	30107285	YPEL3	ENSG00000090238.7	Active_promoters
rs12450028	chr17	2207425	SRR	ENSG00000167720.8	Active_promoters
rs12450028	chr17	2207425	TSR1	ENSG00000167721.6	Active_promoters
rs12467837	chr2	24346694	FAM228B	ENSG00000219626.4	Active_promoters
rs12467837	chr2	24346694	RP11-507M3.1	ENSG00000266118.1	Active_promoters
rs12482161	chr21	43183756	RIPK4	ENSG00000183421.7	Active_enhancers_I
rs12487004	chr3	158249045	MLF1	ENSG00000178053.13	Inactive_enhancers
rs12493578	chr3	48730116	NCKIPSD	ENSG00000213672.3	Active_enhancers_II
rs12513693	chr5	169283703	FAM196B	ENSG00000204767.3	Inactive_enhancers
rs12542838	chr8	144328671	ZNF696	ENSG00000185730.3	Active_promoters
rs1256835	chr15	90456179	C15orf38	ENSG00000242498.3	Active_promoters
rs12577790	chr11	107986227	ACAT1	ENSG00000075239.9	Active_enhancers_I
rs12584300	chr13	44730059	RP11-478K15.6	ENSG00000230731.2	Active_enhancers_III
rs12587742	chr14	73393391	DCAF4	ENSG00000119599.12	Active_promoters
rs12609734	chr19	58361602	ZNF814	ENSG00000204514.5	Active_promoters
rs12610663	chr19	35492129	GRAMD1A	ENSG00000089351.10	Active_promoters
rs12712928	chr2	45192080	AC012354.6	ENSG00000225156.2	Active_enhancers_I
rs12712928	chr2	45192080	SIX2	ENSG00000170577.7	Active_enhancers_I
rs12712929	chr2	45192105	RP11-89K21.1	ENSG00000259439.1	Active_enhancers_I
rs12712929	chr2	45192105	SIX2	ENSG00000170577.7	Active_enhancers_I
rs12712929	chr2	45192105	SIX3	ENSG00000138083.3	Active_enhancers_I
rs12738826	chr1	20617419	VWA5B1	ENSG00000158816.11	Active_enhancers_II
rs12773533	chr10	134957797	KNDC1	ENSG00000171798.13	Strong_CTCF
rs12775501	chr10	90750909	FAS	ENSG00000026103.15	Active_promoters
rs12788252	chr11	71498411	FAM86C1	ENSG00000158483.11	Active_promoters
rs12804719	chr11	65601116	VPS51	ENSG00000149823.3	Active_promoters
rs12878	chr7	99747130	LAMTOR4	ENSG00000188186.6	Active_promoters
rs12884686	chr14	89680597	FOXN3	ENSG00000053254.11	Active_enhancers_I
rs12896307	chr14	104616589	KIF26A	ENSG00000066735.10	Active_enhancers_II
rs12907298	chr15	89921239	LINC00925	ENSG00000255571.2	Inactive_enhancers
rs12911320	chr15	60685668	ANXA2	ENSG00000182718.12	Active_enhancers_II
rs1293297	chr8	11711473	CTSB	ENSG00000164733.16	Active_enhancers_I
rs12942088	chr17	7482779	CD68	ENSG00000129226.9	Active_enhancers_I
rs12952271	chr17	31255616	TMEM98	ENSG00000006042.7	Inactive_open_chromatin_regions
rs12973488	chr19	2333089	LSM7	ENSG00000130332.10	Active_enhancers_I
rs12975762	chr19	35950523	AC002511.3	ENSG00000232680.2	Active_enhancers_I
rs12978825	chr19	46974306	PNMAL1	ENSG00000182013.13	Active_promoters
rs12985091	chr19	16045749	CYP4F11	ENSG00000171903.12	Inactive_open_chromatin_regions
rs12999676	chr2	232277312	B3GNT7	ENSG00000156966.6	Active_enhancers_III
rs13025717	chr2	127886158	BIN1	ENSG00000136717.10	Inactive_open_chromatin_regions
rs13038938	chr20	24601943	SYNDIG1	ENSG00000101463.5	Active_enhancers_II
rs13051054	chr21	40817507	LCA5L	ENSG00000157578.9	Active_promoters
rs13062550	chr3	167198913	SERPINI2	ENSG00000114204.10	Inactive_open_chromatin_regions
rs13096318	chr3	39425757	SLC25A38	ENSG00000144659.6	Active_promoters
rs13104289	chr4	111236927	ENPEP	ENSG00000138792.5	Inactive_open_chromatin_regions
rs13121190	chr4	152729072	PET112	ENSG00000059691.7	Inactive_enhancers
rs13157356	chr5	178287365	ZNF354B	ENSG00000178338.6	Active_promoters
rs131756	chr22	51021599	CHKB-CPT1B	ENSG00000254413.4	Active_promoters
rs1318678	chr11	26495265	ANO3	ENSG00000134343.8	Inactive_open_chromatin_regions
rs1319240	chr2	56737821	CCDC85A	ENSG00000055813.5	Active_enhancers_III
rs13193229	chr6	3023384	NQO2	ENSG00000124588.15	Inactive_enhancers
rs13215181	chr6	34759881	UHRF1BP1	ENSG00000065060.12	Active_promoters
rs13240033	chr7	143579767	FAM115C	ENSG00000170379.15	Active_promoters
rs13243618	chr7	128785008	TSPAN33	ENSG00000158457.4	Active_promoters
rs13255477	chr8	99057903	RPL30	ENSG00000156482.6	Active_promoters
rs1325678	chr13	67828346	PCDH9	ENSG00000184226.10	Inactive_open_chromatin_regions
rs1325788	chr13	22039671	MICU2	ENSG00000165487.9	Inactive_enhancers
rs132919	chr22	41809903	MEI1	ENSG00000167077.8	Active_promoters
rs13324934	chr3	119298630	ADPRH	ENSG00000144843.7	Active_promoters
rs133375	chr22	42466509	SMDT1	ENSG00000183172.8	Active_promoters
rs13344563	chr19	41945904	ATP5SL	ENSG00000105341.14	Active_promoters
rs1340183	chr1	177992625	SEC16B	ENSG00000120341.14	Active_enhancers_II
rs13447455	chr1	91966445	CDC7	ENSG00000097046.8	Active_promoters
rs1362125	chr6	29691090	HLA-F	ENSG00000204642.9	Active_promoters
rs1362743	chr3	179040888	RP11-145M9.4	ENSG00000269728.1	Active_promoters
rs137697	chr22	39745639	SYNGR1	ENSG00000100321.10	Active_promoters
rs138015439	chr3	119298609	ADPRH	ENSG00000144843.7	Active_promoters
rs1384556	chr12	125579680	AACS	ENSG00000081760.12	Active_enhancers_I
rs139136189	chr5	139167410	CXXC5	ENSG00000171604.7	Strong_CTCF
rs139367	chr22	39518315	CBX7	ENSG00000100307.8	Strong_CTCF
rs139428292	chr1	145507646	RBM8A	ENSG00000131795.8	Active_promoters
rs13951	chr1	117531620	CD101	ENSG00000134256.8	Inactive_open_chromatin_regions
rs140250479	chr7	43479617	STK17A	ENSG00000164543.5	Strong_CTCF
rs140628142	chr11	63535721	ATL3	ENSG00000184743.8	Active_promoters
rs140876101	chr9	139257903	CARD9	ENSG00000187796.9	Active_promoters
rs1410467	chr1	98886596	MIR137HG	ENSG00000225206.4	Inactive_enhancers
rs141214514	chr2	86564358	REEP1	ENSG00000068615.12	Active_promoters
rs141224148	chr18	56807055	SEC11C	ENSG00000166562.4	Active_promoters
rs142513742	chr1	17275622	CROCCP2	ENSG00000215908.5	Active_enhancers_I
rs143356584	chr10	25241502	PRTFDC1	ENSG00000099256.14	Active_promoters
rs143687679	chr6	160839404	RP3-393E18.2	ENSG00000237927.1	Inactive_open_chromatin_regions
rs144201729	chr6	31239660	HLA-C	ENSG00000204525.10	Active_promoters
rs144843136	chr8	145115465	GPAA1	ENSG00000197858.6	Inactive_open_chromatin_regions
rs1448657	chr7	17599269	AC017060.1	ENSG00000226598.1	Inactive_enhancers
rs144947481	chr16	15556216	PDXDC1	ENSG00000179889.14	Active_enhancers_I
rs145683548	chr11	71075043	RP11-849H4.2	ENSG00000254469.3	Active_enhancers_III
rs145754706	chr3	40658179	RP11-391M1.4	ENSG00000272452.1	Inactive_enhancers
rs146532334	chr22	36903096	FOXRED2	ENSG00000100350.10	Active_promoters
rs146580779	chr19	982895	CTB-31O20.9	ENSG00000267232.1	Strong_CTCF
rs146653759	chr14	45431573	MIS18BP1	ENSG00000129534.9	Active_promoters
rs1466716	chr16	84870034	CRISPLD2	ENSG00000103196.7	Inactive_open_chromatin_regions
rs1468648	chr9	131057985	RP11-339B21.15	ENSG00000272960.1	Strong_CTCF
rs147359731	chr9	215086	C9orf66	ENSG00000183784.5	Active_promoters
rs147762051	chr6	33048467	HLA-DPA1	ENSG00000231389.3	Active_promoters
rs1491899	chr12	125925895	TMEM132B	ENSG00000139364.6	Active_enhancers_I
rs149692528	chr7	44080223	DBNL	ENSG00000136279.14	Active_promoters
rs150867913	chr11	93276157	SMCO4	ENSG00000166002.2	Active_promoters
rs151268241	chr5	159739570	CCNJL	ENSG00000135083.10	Inactive_enhancers
rs152234	chr5	179335060	TBC1D9B	ENSG00000197226.8	Active_promoters
rs1531133	chr2	46843631	CRIPT	ENSG00000119878.5	Active_promoters
rs1531565	chr17	73110144	ARMC7	ENSG00000125449.2	Active_promoters
rs153800	chr16	15549757	C16orf45	ENSG00000166780.6	Active_enhancers_II
rs1546182	chr4	16747687	LDB2	ENSG00000169744.8	Active_enhancers_I
rs1546328	chr11	19139190	ZDHHC13	ENSG00000177054.9	Active_promoters
rs1563911	chr5	7850055	MTRR	ENSG00000124275.10	Active_promoters
rs1586844	chr12	21869672	ABCC9	ENSG00000069431.6	Inactive_enhancers
rs160544	chr19	47234885	FKRP	ENSG00000181027.6	Active_enhancers_II
rs1610215	chr16	56659525	MT1E	ENSG00000169715.10	Active_promoters
rs1618809	chr17	42065925	NAGS	ENSG00000161653.6	Active_enhancers_II
rs1632169	chr18	33709762	ELP2	ENSG00000134759.9	Active_promoters
rs1650697	chr5	79950781	MSH3	ENSG00000113318.9	Active_promoters
rs1654455	chr19	55574403	RDH13	ENSG00000160439.11	Active_promoters
rs16862260	chr2	222069957	EPHA4	ENSG00000116106.7	Inactive_open_chromatin_regions
rs16883571	chr6	74019338	RP11-257K9.8	ENSG00000243501.5	Active_promoters
rs16940445	chr18	21632249	TTC39C	ENSG00000168234.8	Active_enhancers_II
rs16949676	chr17	46024500	PRR15L	ENSG00000167183.2	Active_enhancers_I
rs16951065	chr17	50236193	CA10	ENSG00000154975.9	Active_promoters
rs16953429	chr17	3626816	P2RX5-TAX1BP3	ENSG00000257950.3	Active_promoters
rs16954304	chr17	4871518	SPAG7	ENSG00000091640.3	Active_promoters
rs16992563	chr20	6699615	LRRN4	ENSG00000125872.7	Inactive_enhancers
rs16996320	chr19	19887292	CTC-559E9.4	ENSG00000267581.1	Active_promoters
rs16996320	chr19	19887292	ZNF506	ENSG00000081665.9	Active_promoters
rs17001334	chr21	27106656	ATP5J	ENSG00000154723.8	Active_promoters
rs17007038	chr4	142161731	ZNF330	ENSG00000109445.6	Inactive_open_chromatin_regions
rs17013446	chr4	129474538	RP11-130C6.1	ENSG00000273077.1	Active_enhancers_I
rs1703042	chr5	20548944	CDH18	ENSG00000145526.7	Inactive_enhancers
rs17032603	chr4	103352710	SLC9B2	ENSG00000164038.10	Active_promoters
rs17036504	chr2	47567329	AC073283.4	ENSG00000234690.2	Active_enhancers_III
rs1704156	chr4	40057699	N4BP2	ENSG00000078177.9	Active_promoters
rs17046778	chr2	55459373	CLHC1	ENSG00000162994.11	Active_promoters
rs17052053	chr3	52334593	PPM1M	ENSG00000164088.13	Strong_CTCF
rs17057781	chr5	159846074	SLU7	ENSG00000164609.5	Active_promoters
rs17076104	chr13	52493855	ATP7B	ENSG00000123191.9	Active_enhancers_I
rs17098553	chr14	32671183	AKAP6	ENSG00000151320.6	Active_promoters
rs1713434	chr14	20881527	TEP1	ENSG00000129566.8	Active_promoters
rs17168486	chr7	14898282	DGKB	ENSG00000136267.9	Inactive_open_chromatin_regions
rs17168486	chr7	14898282	DGKB	ENSG00000136267.9	Active_enhancers_II
rs17177303	chr12	4927391	GALNT8	ENSG00000130035.2	Active_enhancers_I
rs17177303	chr12	4927391	KCNA6	ENSG00000151079.6	Active_enhancers_I
rs17185052	chr1	28241083	RPA2	ENSG00000117748.5	Active_promoters
rs17243157	chr6	24667323	ACOT13	ENSG00000112304.6	Active_promoters
rs17362007	chr20	54919143	FAM210B	ENSG00000124098.9	Strong_CTCF
rs17409803	chr5	31531619	DROSHA	ENSG00000113360.12	Active_promoters
rs17438963	chr10	52211671	FAM21A	ENSG00000099290.11	Inactive_open_chromatin_regions
rs174561	chr11	61582708	FADS1	ENSG00000149485.12	Active_promoters
rs17512051	chr12	118573667	VSIG10	ENSG00000176834.9	Active_promoters
rs17523380	chr3	125802874	SLC41A3	ENSG00000114544.11	Active_promoters
rs17525495	chr12	96429377	LTA4H	ENSG00000111144.5	Active_promoters
rs17543549	chr4	169927109	CBR4	ENSG00000145439.7	Active_enhancers_II
rs17551822	chr2	86422416	IMMT	ENSG00000132305.16	Active_promoters
rs17552066	chr12	27863531	REP15	ENSG00000174236.2	Active_promoters
rs17553284	chr13	43597706	DNAJC15	ENSG00000120675.4	Active_promoters
rs17554130	chr6	53851937	RP11-411K7.1	ENSG00000236740.2	Active_enhancers_II
rs17568246	chr1	151736456	MRPL9	ENSG00000143436.6	Active_promoters
rs17637720	chr5	137475056	NME5	ENSG00000112981.3	Active_promoters
rs17644227	chr18	59865998	PIGN	ENSG00000197563.5	Active_enhancers_II
rs17679839	chr7	126090571	GRM8	ENSG00000179603.13	Inactive_open_chromatin_regions
rs17700376	chr19	55897327	RPL28	ENSG00000108107.8	Active_promoters
rs1771220	chr9	116163645	ALAD	ENSG00000148218.11	Active_promoters
rs1773218	chr3	194407020	LSG1	ENSG00000041802.6	Active_promoters
rs17772751	chr15	25068609	SNRPN	ENSG00000128739.16	Active_promoters
rs17776547	chr10	51581143	AGAP8	ENSG00000174194.11	Active_enhancers_II
rs1780599	chr1	15573950	FHAD1	ENSG00000142621.15	Active_promoters
rs17807317	chr22	17680519	CECR1	ENSG00000093072.11	Active_promoters
rs17818842	chr8	120844782	TAF2	ENSG00000064313.7	Active_promoters
rs17833250	chr4	2870745	ADD1	ENSG00000087274.12	Active_enhancers_I
rs17856580	chr16	27246617	KDM8	ENSG00000155666.7	Active_enhancers_II
rs1786126	chr18	596742	CLUL1	ENSG00000079101.12	Active_promoters
rs17881959	chr17	73996084	CDK3	ENSG00000250506.2	Inactive_enhancers
rs17883557	chr7	100494949	ACHE	ENSG00000087085.9	Inactive_enhancers
rs1800949	chr6	132128564	ENPP1	ENSG00000197594.7	Active_promoters
rs1805363	chr11	94226952	ANKRD49	ENSG00000168876.4	Active_promoters
rs1805363	chr11	94226952	MRE11A	ENSG00000020922.8	Active_promoters
rs1805799	chr8	90995971	NBN	ENSG00000104320.9	Active_promoters
rs180768286	chr8	145134153	KIAA1875	ENSG00000179698.9	Active_promoters
rs181359422	chr7	5938205	CCZ1	ENSG00000122674.8	Inactive_open_chromatin_regions
rs182695896	chr4	74813227	ALB	ENSG00000163631.12	Inactive_enhancers
rs1838150	chr17	33760211	SLFN12	ENSG00000172123.8	Inactive_enhancers
rs185035663	chr14	91282875	CTD-3035D6.2	ENSG00000258884.1	Active_promoters
rs185059871	chr7	100946480	SH2B2	ENSG00000160999.8	Inactive_enhancers
rs185220	chr5	56205357	SETD9	ENSG00000155542.7	Active_promoters
rs185957685	chr16	67572084	HSF4	ENSG00000102878.11	Active_promoters
rs1868213	chr3	125304453	OSBPL11	ENSG00000144909.7	Strong_CTCF
rs1868992	chr1	149908108	MTMR11	ENSG00000014914.15	Active_promoters
rs1875763	chr1	161696998	FCRLB	ENSG00000162746.10	Active_promoters
rs1876223	chr3	44802823	KIAA1143	ENSG00000163807.4	Active_promoters
rs1876471	chr3	36819260	DCLK3	ENSG00000163673.6	Inactive_open_chromatin_regions
rs1878257	chr10	64193289	ZNF365	ENSG00000138311.11	Active_enhancers_I
rs1878411	chr8	62534851	ASPH	ENSG00000198363.11	Inactive_open_chromatin_regions
rs1886538	chr13	52569963	ALG11	ENSG00000253710.1	Inactive_enhancers
rs190314658	chr15	44039072	ADAL	ENSG00000168803.10	Active_promoters
rs190314658	chr15	44039072	CKMT1B	ENSG00000237289.5	Active_promoters
rs192230306	chr13	30881134	SLC7A1	ENSG00000139514.8	Active_promoters
rs1939212	chr11	65626701	CFL1	ENSG00000172757.8	Active_promoters
rs198402	chr1	11896345	NPPA	ENSG00000175206.6	Active_enhancers_II
rs1985788	chr12	9871872	CLEC2D	ENSG00000069493.10	Inactive_open_chromatin_regions
rs1991229	chr4	185458709	RP11-326I11.4	ENSG00000271538.1	Active_promoters
rs1998057	chr14	94789192	SERPINA6	ENSG00000170099.5	Active_enhancers_II
rs2001004	chr12	6977359	SPSB2	ENSG00000111671.5	Active_promoters
rs2004840	chr15	91477651	UNC45A	ENSG00000140553.12	Strong_CTCF
rs2005598	chr22	19012751	DGCR9	ENSG00000273032.1	Inactive_open_chromatin_regions
rs2016482	chr7	56184364	SUMF2	ENSG00000129103.13	Active_promoters
rs2016882	chr16	84674809	KLHL36	ENSG00000135686.8	Active_enhancers_III
rs202311	chr17	10633358	TMEM220	ENSG00000187824.4	Active_promoters
rs2023503	chr7	107867268	NRCAM	ENSG00000091129.15	Inactive_enhancers
rs202635	chr22	41809637	ST13	ENSG00000100380.8	Active_promoters
rs2027387	chr1	145402014	PDE4DIP	ENSG00000178104.15	Strong_CTCF
rs2027530	chr1	18475523	IGSF21	ENSG00000117154.7	Active_enhancers_I
rs2054365	chr6	107077502	QRSL1	ENSG00000130348.7	Active_promoters
rs2054365	chr6	107077502	RTN4IP1	ENSG00000130347.8	Active_promoters
rs2055983	chr3	124480430	RP11-71H17.9	ENSG00000272947.1	Active_enhancers_II
rs2057571	chr13	26596950	SHISA2	ENSG00000180730.4	Inactive_enhancers
rs2058463	chr12	21590557	RECQL	ENSG00000004700.11	Active_promoters
rs2063036	chr15	84811774	GOLGA6L4	ENSG00000184206.7	Strong_CTCF
rs2070610	chr21	30445948	CCT8	ENSG00000156261.8	Active_promoters
rs2070642	chr6	25831212	SLC17A4	ENSG00000146039.6	Inactive_enhancers
rs2070941	chr1	201458842	CSRP1	ENSG00000159176.9	Inactive_enhancers
rs2072368	chr7	23146112	KLHL7-AS1	ENSG00000230658.1	Active_promoters
rs2073055	chr20	16710791	SNRPB2	ENSG00000125870.6	Active_promoters
rs2074038	chr11	44087989	ACCS	ENSG00000110455.9	Active_promoters
rs2074445	chr19	1095061	POLR2E	ENSG00000099817.7	Active_promoters
rs2074974	chr4	17812615	DCAF16	ENSG00000163257.6	Active_promoters
rs2077066	chr1	23778362	TCEA3	ENSG00000204219.5	Inactive_open_chromatin_regions
rs2099452	chr4	54459081	LNX1	ENSG00000072201.9	Active_promoters
rs2110165	chr12	21590788	PYROXD1	ENSG00000121350.11	Active_promoters
rs2112161	chr5	72919887	ARHGEF28	ENSG00000214944.5	Active_enhancers_II
rs215206	chr1	37951754	GNL2	ENSG00000134697.8	Active_enhancers_II
rs2159227	chr16	89859953	ZNF276	ENSG00000158805.7	Strong_CTCF
rs2159234	chr7	150020422	ACTR3C	ENSG00000106526.6	Active_promoters
rs2220343	chr4	141619533	TBC1D9	ENSG00000109436.7	Active_enhancers_I
rs2227312	chr1	2487663	TNFRSF14	ENSG00000157873.13	Active_promoters
rs2227313	chr1	2487766	TNFRSF14	ENSG00000157873.13	Active_promoters
rs223044	chr11	32113561	RCN1	ENSG00000049449.4	Active_promoters
rs223046	chr11	32112568	RCN1	ENSG00000049449.4	Active_promoters
rs2231569	chr19	36605875	POLR2I	ENSG00000105258.4	Active_promoters
rs2231569	chr19	36605875	TBCB	ENSG00000105254.7	Active_promoters
rs2232876	chr22	50925405	MIOX	ENSG00000100253.8	Active_enhancers_III
rs2236352	chr14	24610733	EMC9	ENSG00000100908.9	Active_promoters
rs2237055	chr4	110612727	CCDC109B	ENSG00000005059.11	Inactive_enhancers
rs2239159	chr12	6172348	COPS7A	ENSG00000111652.5	Strong_CTCF
rs2239486	chr2	71173691	ATP6V1B1	ENSG00000116039.7	Active_enhancers_II
rs2239816	chr1	172501643	SUCO	ENSG00000094975.9	Active_promoters
rs2240022	chr19	58038624	ZNF419	ENSG00000105136.15	Active_promoters
rs2241103	chr16	8806922	ABAT	ENSG00000183044.7	Active_enhancers_I
rs2241131	chr2	102804041	IL1RL2	ENSG00000115598.5	Active_enhancers_II
rs2241132	chr2	102804035	IL1RL2	ENSG00000115598.5	Active_enhancers_II
rs2241357	chr19	14590919	GIPC1	ENSG00000123159.11	Strong_CTCF
rs2244029	chr5	311478	AHRR	ENSG00000063438.12	Inactive_enhancers
rs2244104	chr22	39410500	APOBEC3C	ENSG00000244509.3	Inactive_open_chromatin_regions
rs2244214	chr2	120282015	SCTR	ENSG00000080293.5	Active_promoters
rs2244443	chr6	711150	RP11-532F6.3	ENSG00000272463.1	Active_promoters
rs2244855	chr10	71390682	C10orf35	ENSG00000171224.7	Active_promoters
rs2245455	chr21	40548087	PSMG1	ENSG00000183527.7	Active_enhancers_III
rs2247404	chr9	22446695	DMRTA1	ENSG00000176399.3	Active_promoters
rs2250208	chr8	95274357	GEM	ENSG00000164949.3	Active_promoters
rs2255166	chr17	79213562	C17orf89	ENSG00000224877.3	Active_promoters
rs2255682	chr10	89419873	RP11-57C13.6	ENSG00000225913.2	Active_promoters
rs226250	chr1	8022171	ERRFI1	ENSG00000116285.8	Active_promoters
rs2270450	chr6	46644875	SLC25A27	ENSG00000153291.11	Strong_CTCF
rs2270616	chr1	247267668	C1orf229	ENSG00000221953.2	Active_promoters
rs2270769	chr3	196044894	RP11-447L10.1	ENSG00000272741.1	Active_promoters
rs2270826	chr5	1799737	MRPL36	ENSG00000171421.8	Active_promoters
rs2271248	chr9	108456726	TMEM38B	ENSG00000095209.7	Active_promoters
rs2272053	chr2	120436773	TMEM177	ENSG00000144120.8	Active_promoters
rs2272391	chr12	50471630	COX14	ENSG00000178449.4	Inactive_enhancers
rs2272804	chr22	45809624	RIBC2	ENSG00000128408.7	Inactive_enhancers
rs2272929	chr1	54355554	YIPF1	ENSG00000058799.9	Active_promoters
rs2273113	chr1	17287414	NBPF1	ENSG00000219481.6	Strong_CTCF
rs2273514	chr14	94595989	IFI27L2	ENSG00000119632.3	Active_promoters
rs2273610	chr14	104387642	TDRD9	ENSG00000156414.14	Active_promoters
rs2273804	chr14	100842637	WDR25	ENSG00000176473.9	Active_promoters
rs2274269	chr14	104029246	APOPT1	ENSG00000256053.3	Active_promoters
rs2275915	chr1	1342612	B3GALT6	ENSG00000176022.3	Active_promoters
rs2277250	chr10	124768292	IKZF5	ENSG00000095574.7	Active_promoters
rs2277339	chr12	57146069	PRIM1	ENSG00000198056.9	Active_promoters
rs2278147	chr8	6484635	CTD-2541M15.3	ENSG00000271743.1	Inactive_open_chromatin_regions
rs2278751	chr11	22364758	SLC17A6	ENSG00000091664.7	Active_enhancers_III
rs2279499	chr1	113247563	ST7L	ENSG00000007341.14	Active_enhancers_II
rs2280039	chr2	220363488	SPEG	ENSG00000072195.10	Active_promoters
rs2281738	chr20	60719348	LSM14B	ENSG00000149657.15	Active_promoters
rs2281762	chr13	76123678	UCHL3	ENSG00000118939.13	Active_promoters
rs2282076	chr9	115818949	ZFP37	ENSG00000136866.9	Active_promoters
rs228274	chr17	36909061	TBC1D3	ENSG00000197681.8	Active_promoters
rs2283253	chr11	17495430	KCNJ11	ENSG00000187486.5	Active_enhancers_I
rs2286811	chr11	22851172	SVIP	ENSG00000198168.4	Active_promoters
rs2286988	chr7	76142536	POMZP3	ENSG00000146707.10	Inactive_open_chromatin_regions
rs2288544	chr19	17337025	OCEL1	ENSG00000099330.4	Active_promoters
rs2289607	chr17	74536762	ST6GALNAC2	ENSG00000070731.5	Active_enhancers_III
rs2289702	chr15	79237293	CTSH	ENSG00000103811.11	Active_promoters
rs2289965	chr11	18728650	IGSF22	ENSG00000179057.9	Active_promoters
rs2290279	chr18	10526187	NAPG	ENSG00000134265.8	Active_promoters
rs2290771	chr17	73844748	WBP2	ENSG00000132471.7	Strong_CTCF
rs2291719	chr6	74230528	MTO1	ENSG00000135297.11	Active_promoters
rs2292538	chr4	156874833	CTSO	ENSG00000256043.2	Active_promoters
rs2292750	chr17	40811781	TUBG2	ENSG00000037042.8	Active_promoters
rs2293083	chr2	676177	TMEM18	ENSG00000151353.10	Active_promoters
rs2294180	chr22	39190096	DNAL4	ENSG00000100246.8	Active_promoters
rs2295136	chr14	88934702	SPATA7	ENSG00000042317.12	Inactive_enhancers
rs2295994	chr1	227922918	SNAP47	ENSG00000143740.10	Active_promoters
rs2296805	chr6	42928758	PEX6	ENSG00000124587.9	Active_promoters
rs2297932	chr6	150039361	NUP43	ENSG00000120253.9	Active_promoters
rs2298560	chr21	40185975	ETS2	ENSG00000157557.7	Active_enhancers_II
rs2299739	chr21	40757887	WRB	ENSG00000182093.10	Active_enhancers_I
rs2301278	chr19	55690424	SYT5	ENSG00000129990.10	Active_promoters
rs2301455	chr1	172418268	PIGC	ENSG00000135845.5	Active_enhancers_I
rs2302059	chr19	57703209	ZNF264	ENSG00000083844.6	Active_promoters
rs2302176	chr16	2014954	RPS2	ENSG00000140988.11	Active_promoters
rs2302177	chr16	2014979	SNHG9	ENSG00000255198.3	Active_promoters
rs2302366	chr12	6862259	MLF2	ENSG00000089693.6	Active_promoters
rs2302618	chr7	29605975	PRR15	ENSG00000176532.3	Active_promoters
rs2302996	chr19	14492272	CD97	ENSG00000123146.15	Inactive_enhancers
rs2303260	chr16	82203786	MPHOSPH6	ENSG00000135698.5	Active_promoters
rs2303264	chr16	82203711	MPHOSPH6	ENSG00000135698.5	Active_promoters
rs2303914	chr2	9983686	TAF1B	ENSG00000115750.12	Active_promoters
rs2305670	chr4	25915858	SMIM20	ENSG00000250317.4	Active_promoters
rs2305752	chr19	17186127	HAUS8	ENSG00000131351.10	Active_promoters
rs2305969	chr16	22308728	NPIPB4	ENSG00000185864.12	Active_promoters
rs2306363	chr11	65405600	SIPA1	ENSG00000213445.4	Inactive_enhancers
rs231623	chr5	54529458	CCNO	ENSG00000152669.8	Active_promoters
rs2330639	chr22	24271291	GSTT2B	ENSG00000133433.6	Active_enhancers_II
rs2334882	chr16	71641927	MARVELD3	ENSG00000140832.5	Active_enhancers_II
rs2335340	chr12	3186792	TSPAN9	ENSG00000011105.7	Active_promoters
rs234280	chr16	20688940	ACSM1	ENSG00000166743.5	Active_enhancers_II
rs2360610	chr3	23957929	RPL15	ENSG00000174748.14	Active_promoters
rs2381409	chr9	35829390	TMEM8B	ENSG00000137103.12	Active_promoters
rs2392166	chr7	33004245	FKBP9	ENSG00000122642.6	Inactive_enhancers
rs2392859	chr1	238648743	RP11-371I1.2	ENSG00000215808.2	Inactive_open_chromatin_regions
rs240405	chr6	75985276	TMEM30A	ENSG00000112697.11	Active_enhancers_II
rs2405231	chr20	23342239	NAPB	ENSG00000125814.13	Active_promoters
rs2413879	chr15	47916343	SEMA6D	ENSG00000137872.11	Active_enhancers_II
rs2416548	chr12	11324176	RP11-434C1.1	ENSG00000247157.2	Active_promoters
rs2435344	chr10	43585874	RET	ENSG00000165731.13	Active_enhancers_II
rs2446196	chr19	5794240	DUS3L	ENSG00000141994.11	Strong_CTCF
rs2448241	chr14	102414767	RP11-1017G21.5	ENSG00000271780.1	Active_promoters
rs2453645	chr8	101170413	SPAG1	ENSG00000104450.8	Active_promoters
rs2495517	chr1	55448842	TMEM61	ENSG00000143001.4	Active_enhancers_I
rs2498810	chr14	105283021	LINC00638	ENSG00000258701.1	Active_promoters
rs2504142	chr10	38383793	ZNF37A	ENSG00000075407.13	Active_promoters
rs2514664	chr8	105349134	DCSTAMP	ENSG00000164935.2	Inactive_enhancers
rs2517197	chr8	17465760	PDGFRL	ENSG00000104213.8	Active_enhancers_I
rs2521988	chr17	7155861	CTDNEP1	ENSG00000175826.7	Active_promoters
rs2521988	chr17	7155861	YBX2	ENSG00000006047.8	Active_promoters
rs2555676	chr4	175525536	HPGD	ENSG00000164120.9	Active_enhancers_II
rs2568091	chr11	8986048	TMEM9B	ENSG00000175348.6	Active_promoters
rs2575695	chr8	104385716	DCAF13	ENSG00000164934.9	Strong_CTCF
rs257620	chr16	58761901	GOT2	ENSG00000125166.8	Inactive_enhancers
rs2576452	chr19	54676433	TMC4	ENSG00000167608.7	Active_promoters
rs2592118	chr2	233792425	NGEF	ENSG00000066248.10	Inactive_open_chromatin_regions
rs2599459	chr19	44037370	PHLDB3	ENSG00000176531.6	Active_promoters
rs2606222	chr3	183533175	YEATS2	ENSG00000163872.11	Active_enhancers_I
rs2606259	chr18	686782	ENOSF1	ENSG00000132199.14	Inactive_enhancers
rs261334	chr15	58726744	LIPC	ENSG00000166035.6	Inactive_enhancers
rs2631368	chr5	131705297	SLC22A5	ENSG00000197375.8	Active_promoters
rs2650625	chr16	18812530	RP11-1035H13.3	ENSG00000260342.2	Active_promoters
rs2657386	chr7	158649260	WDR60	ENSG00000126870.11	Active_promoters
rs2657621	chr17	635080	FAM57A	ENSG00000167695.10	Active_promoters
rs267944	chr5	10748231	DAP	ENSG00000112977.11	Active_enhancers_I
rs2735376	chr8	90902053	OSGIN2	ENSG00000164823.5	Inactive_enhancers
rs2735421	chr10	103541016	NPM3	ENSG00000107833.6	Strong_CTCF
rs2736707	chr15	25164689	SNRPN	ENSG00000128739.16	Inactive_open_chromatin_regions
rs27425	chr16	2255222	MLST8	ENSG00000167965.13	Active_promoters
rs274687	chr5	6758398	PAPD7	ENSG00000112941.8	Inactive_open_chromatin_regions
rs2749035	chr6	52633933	GSTA1	ENSG00000243955.1	Active_enhancers_II
rs2784041	chr9	139686556	RP11-216L13.17	ENSG00000272896.1	Active_promoters
rs2790189	chr10	60042576	CISD1	ENSG00000122873.7	Inactive_enhancers
rs2801951	chr10	42970831	LINC00839	ENSG00000185904.7	Active_promoters
rs2811788	chr9	139686289	TMEM141	ENSG00000244187.3	Active_promoters
rs2817200	chr6	24584366	TDP2	ENSG00000111802.9	Active_enhancers_I
rs2834177	chr21	34676806	IFNAR1	ENSG00000142166.8	Inactive_open_chromatin_regions
rs28360467	chr12	121648132	P2RX4	ENSG00000135124.10	Active_promoters
rs28364715	chr18	33709245	MOCOS	ENSG00000075643.5	Active_promoters
rs28366013	chr19	14492219	CD97	ENSG00000123146.15	Inactive_enhancers
rs28366025	chr10	28821493	WAC	ENSG00000095787.17	Active_promoters
rs28366379	chr15	101390035	RP11-66B24.1	ENSG00000259604.1	Active_promoters
rs28374830	chr5	173037377	BOD1	ENSG00000145919.6	Active_enhancers_II
rs28384382	chr3	160939141	NMD3	ENSG00000169251.8	Active_promoters
rs28384491	chr19	9434872	ZNF177	ENSG00000188629.7	Active_promoters
rs28384491	chr19	9434872	ZNF177	ENSG00000270011.2	Active_promoters
rs28384491	chr19	9434872	ZNF559	ENSG00000188321.9	Active_promoters
rs28384492	chr3	122233647	KPNA1	ENSG00000114030.8	Active_promoters
rs28399702	chr14	35625217	KIAA0391	ENSG00000100890.11	Inactive_enhancers
rs28399702	chr14	35625217	KIAA0391	ENSG00000258790.1	Inactive_enhancers
rs28404597	chr22	50721003	PLXNB2	ENSG00000196576.10	Active_enhancers_II
rs28411397	chr10	115439530	CASP7	ENSG00000165806.15	Active_promoters
rs28422802	chr14	90422871	TDP1	ENSG00000042088.9	Active_promoters
rs28450659	chr3	15374050	SH3BP5	ENSG00000131370.11	Active_promoters
rs28529403	chr16	30134656	RP11-347C12.1	ENSG00000198064.9	Active_promoters
rs28553894	chr10	75489843	FUT11	ENSG00000196968.6	Active_promoters
rs2859823	chr6	151815864	CCDC170	ENSG00000120262.8	Active_promoters
rs28600249	chr3	155104604	C3orf33	ENSG00000174928.11	Inactive_enhancers
rs28625102	chr16	1351027	RP11-616M22.7	ENSG00000260710.1	Strong_CTCF
rs28626183	chr8	28333166	FZD3	ENSG00000104290.6	Inactive_enhancers
rs28702936	chr4	186505097	PDLIM3	ENSG00000154553.9	Inactive_enhancers
rs28705932	chr8	17465925	MTUS1	ENSG00000129422.9	Active_enhancers_I
rs2871289	chr17	6551620	MED31	ENSG00000108590.6	Inactive_enhancers
rs28736827	chr10	75489721	FUT11	ENSG00000196968.6	Active_promoters
rs28744517	chr14	104038418	APOPT1	ENSG00000256053.3	Strong_CTCF
rs2880695	chr3	87833897	RP11-451B8.1	ENSG00000239572.1	Inactive_enhancers
rs2885706	chr19	16582937	EPS15L1	ENSG00000127527.9	Active_promoters
rs2890101	chr1	247253475	ZNF670	ENSG00000135747.7	Inactive_open_chromatin_regions
rs2902202	chr1	177841895	SEC16B	ENSG00000120341.14	Active_enhancers_II
rs2908776	chr16	53407506	RP11-44F14.2	ENSG00000261804.1	Active_promoters
rs2908776	chr16	53407506	RP11-44F14.8	ENSG00000262714.1	Active_promoters
rs292284	chr18	5196260	C18orf42	ENSG00000231824.3	Active_promoters
rs2928381	chr8	145639106	SLC39A4	ENSG00000147804.5	Active_promoters
rs2956109	chr11	34938265	APIP	ENSG00000149089.8	Active_promoters
rs2958137	chr12	57151329	PA2G4	ENSG00000170515.9	Strong_CTCF
rs2972550	chr19	36748838	LINC00665	ENSG00000232677.2	Active_promoters
rs297918	chr12	50297934	FAIM2	ENSG00000135472.4	Inactive_enhancers
rs2985686	chr14	50100683	RPL36AL	ENSG00000165502.6	Active_promoters
rs2990245	chr1	155197462	MUC1	ENSG00000185499.12	Active_promoters
rs2992755	chr1	18807897	KLHDC7A	ENSG00000179023.7	Active_enhancers_III
rs3020595	chr1	19970727	NBL1	ENSG00000158747.9	Active_promoters
rs3027160	chr17	8057572	RP11-849F2.8	ENSG00000269928.1	Active_enhancers_I
rs3087876	chr16	11036624	CIITA	ENSG00000179583.13	Active_promoters
rs3087876	chr16	11036624	DEXI	ENSG00000182108.5	Active_promoters
rs3095300	chr6	31082476	PSORS1C1	ENSG00000204540.6	Inactive_open_chromatin_regions
rs3103070	chr4	8508825	RP11-689P11.2	ENSG00000205959.3	Inactive_open_chromatin_regions
rs3108415	chr7	76876982	FGL2	ENSG00000127951.5	Strong_CTCF
rs3110823	chr7	135357476	C7orf73	ENSG00000243317.3	Strong_CTCF
rs3111752	chr2	231735308	ITM2C	ENSG00000135916.11	Active_enhancers_II
rs3112233	chr2	17556532	RAD51AP2	ENSG00000214842.5	Inactive_enhancers
rs3112233	chr2	17556532	VSNL1	ENSG00000163032.7	Inactive_enhancers
rs3112518	chr17	16243508	CENPV	ENSG00000166582.5	Inactive_enhancers
rs316346	chr6	2841556	SERPINB1	ENSG00000021355.8	Active_promoters
rs3180517	chr17	6917850	RNASEK-C17orf49	ENSG00000161939.14	Active_promoters
rs318429	chr6	2876535	RP11-420G6.4	ENSG00000230438.5	Active_enhancers_III
rs3195676	chr5	34008100	AMACR	ENSG00000242110.3	Active_promoters
rs3213422	chr16	72042682	DHODH	ENSG00000102967.7	Active_promoters
rs3218222	chr19	10676681	KRI1	ENSG00000129347.15	Active_promoters
rs322102	chr12	104359932	C12orf73	ENSG00000204954.5	Active_promoters
rs332811	chr5	16508674	FAM134B	ENSG00000154153.9	Active_enhancers_II
rs33988698	chr1	54685855	MRPL37	ENSG00000116221.11	Active_enhancers_II
rs34019978	chr20	1306103	SDCBP2	ENSG00000125775.10	Active_promoters
rs34074411	chr17	39867248	GAST	ENSG00000184502.3	Active_enhancers_II
rs34074411	chr17	39867248	HAP1	ENSG00000173805.11	Active_enhancers_II
rs34146883	chr15	22832977	TUBGCP5	ENSG00000153575.6	Active_promoters
rs34179399	chr16	84108799	MBTPS1	ENSG00000140943.12	Inactive_enhancers
rs34219366	chr2	239028349	ESPNL	ENSG00000144488.10	Inactive_open_chromatin_regions
rs34239095	chr15	89455768	MFGE8	ENSG00000140545.10	Active_promoters
rs342518	chr3	42531939	VIPR1	ENSG00000114812.8	Active_enhancers_II
rs34262244	chr19	17905907	B3GNT3	ENSG00000179913.6	Active_enhancers_II
rs343109	chr5	72861366	UTP15	ENSG00000164338.5	Active_promoters
rs34442823	chr1	1342945	MRPL20	ENSG00000242485.1	Active_promoters
rs34460159	chr2	228090167	COL4A3	ENSG00000169031.14	Inactive_enhancers
rs34467568	chr7	12151210	THSD7A	ENSG00000005108.11	Inactive_enhancers
rs34584161	chr13	26776999	CDK8	ENSG00000132964.7	Active_enhancers_I
rs34584161	chr13	26776999	RNF6	ENSG00000127870.12	Active_enhancers_I
rs345898	chr2	8707402	AC011747.4	ENSG00000236008.1	Active_enhancers_I
rs346316	chr6	80582366	ELOVL4	ENSG00000118402.5	Inactive_open_chromatin_regions
rs34764952	chr1	54483694	LDLRAD1	ENSG00000203985.6	Active_enhancers_I
rs34869	chr5	115152694	CDO1	ENSG00000129596.4	Active_promoters
rs34893432	chr19	35168964	ZNF302	ENSG00000089335.16	Active_promoters
rs34907099	chr10	37928302	ZNF33A	ENSG00000189180.11	Inactive_open_chromatin_regions
rs34962033	chr5	68813626	OCLN	ENSG00000197822.6	Active_enhancers_II
rs35176895	chr5	34930387	DNAJC21	ENSG00000168724.10	Active_promoters
rs35221527	chr1	113247713	RP11-426L16.10	ENSG00000271810.1	Active_enhancers_II
rs35278146	chr11	68778812	IGHMBP2	ENSG00000132740.4	Inactive_enhancers
rs35324223	chr11	46402852	F2	ENSG00000180210.10	Active_promoters
rs35326227	chr12	11304004	PRR4	ENSG00000111215.7	Inactive_enhancers
rs353491	chr5	176432947	UIMC1	ENSG00000087206.12	Active_promoters
rs35365551	chr1	224621934	CNIH4	ENSG00000143771.7	Active_promoters
rs354197	chr2	54967322	SPTBN1	ENSG00000115306.11	Active_enhancers_II
rs35433380	chr2	47136950	MCFD2	ENSG00000180398.7	Active_enhancers_III
rs35452630	chr1	247253414	ZNF670	ENSG00000135747.7	Inactive_open_chromatin_regions
rs35561856	chr15	51735950	SCG3	ENSG00000104112.4	Inactive_open_chromatin_regions
rs35577563	chr19	45504349	APOC1	ENSG00000130208.5	Active_promoters
rs35587941	chr19	2983175	TLE6	ENSG00000104953.14	Active_enhancers_I
rs35666979	chr7	1626600	PSMG3-AS1	ENSG00000230487.3	Inactive_enhancers
rs35675666	chr1	8021973	PARK7	ENSG00000116288.8	Active_promoters
rs35677071	chr6	133662544	EYA4	ENSG00000112319.13	Inactive_enhancers
rs35731977	chr1	8014568	PARK7	ENSG00000116288.8	Active_promoters
rs35755513	chr15	64648186	CSNK1G1	ENSG00000169118.11	Active_promoters
rs35933323	chr2	215674090	BARD1	ENSG00000138376.6	Active_promoters
rs36132066	chr7	128784594	TSPAN33	ENSG00000158457.4	Active_promoters
rs363066	chr4	3135953	RGS12	ENSG00000159788.14	Active_enhancers_II
rs368506	chr2	79252761	REG3G	ENSG00000143954.8	Inactive_open_chromatin_regions
rs3733227	chr4	83582211	SCD5	ENSG00000145284.7	Active_enhancers_I
rs3733953	chr5	76722816	WDR41	ENSG00000164253.8	Active_enhancers_II
rs3736328	chr19	18263703	MAST3	ENSG00000099308.6	Active_promoters
rs3736417	chr12	117537379	TESC	ENSG00000088992.13	Active_promoters
rs3736461	chr10	5855403	GDI2	ENSG00000057608.12	Active_promoters
rs3738263	chr1	201083506	ASCL5	ENSG00000232237.2	Active_promoters
rs3740615	chr11	22647366	FANCF	ENSG00000183161.3	Active_promoters
rs3741065	chr11	107729561	SLC35F2	ENSG00000110660.10	Active_promoters
rs3741604	chr12	66696410	HELB	ENSG00000127311.5	Active_promoters
rs3741605	chr12	66696255	HELB	ENSG00000127311.5	Active_promoters
rs3742971	chr15	43622916	ADAL	ENSG00000168803.10	Active_promoters
rs3743233	chr15	31283334	MTMR10	ENSG00000166912.12	Active_promoters
rs3743775	chr16	49315688	CBLN1	ENSG00000102924.7	Inactive_open_chromatin_regions
rs3744270	chr17	2207326	SRR	ENSG00000167720.8	Active_promoters
rs3744756	chr17	9549441	GAS7	ENSG00000007237.14	Active_promoters
rs3745163	chr19	17337555	OCEL1	ENSG00000099330.4	Active_promoters
rs3748856	chr1	26487940	FAM110D	ENSG00000197245.4	Active_enhancers_III
rs3750259	chr8	49647910	EFCAB1	ENSG00000034239.6	Inactive_enhancers
rs3750631	chr10	102279294	SEC31B	ENSG00000075826.12	Active_promoters
rs3752132	chr19	52074537	ZNF175	ENSG00000105497.3	Active_promoters
rs3753592	chr1	218458058	RRP15	ENSG00000067533.5	Active_promoters
rs3754217	chr1	150480373	MRPS21	ENSG00000187145.10	Active_enhancers_II
rs3755397	chr2	242294913	SEPT2	ENSG00000168385.13	Active_enhancers_I
rs3756122	chr4	143235865	INPP4B	ENSG00000109452.8	Active_enhancers_I
rs3756337	chr5	140186438	PCDHA1	ENSG00000204970.5	Inactive_open_chromatin_regions
rs3757437	chr7	2271980	FTSJ2	ENSG00000122687.13	Active_promoters
rs3757760	chr7	127658196	LRRC4	ENSG00000128594.3	Active_enhancers_I
rs3758244	chr9	4679304	RP11-6J24.6	ENSG00000273061.1	Active_promoters
rs3758335	chr9	132597840	C9orf78	ENSG00000136819.10	Active_promoters
rs3759710	chr14	90421558	TDP1	ENSG00000042088.9	Active_promoters
rs3760252	chr17	61852186	PSMC5	ENSG00000087191.8	Active_promoters
rs3760468	chr17	49230491	NME1	ENSG00000239672.3	Active_promoters
rs3760664	chr19	49661582	TRPM4	ENSG00000130529.11	Active_promoters
rs3760955	chr19	4772202	MIR7-3HG	ENSG00000176840.7	Active_enhancers_I
rs3762374	chr1	111682118	CEPT1	ENSG00000134255.9	Active_promoters
rs3762374	chr1	111682118	DRAM2	ENSG00000156171.10	Active_promoters
rs3763814	chr11	82612842	C11orf82	ENSG00000165490.8	Active_promoters
rs3766636	chr1	179016398	FAM20B	ENSG00000116199.7	Inactive_enhancers
rs3768445	chr1	172362949	PIGC	ENSG00000135845.5	Inactive_open_chromatin_regions
rs3771130	chr2	10548826	HPCAL1	ENSG00000115756.8	Active_enhancers_III
rs3785458	chr17	36898853	PCGF2	ENSG00000056661.9	Active_enhancers_I
rs3787186	chr20	50153344	NFATC2	ENSG00000101096.15	Active_enhancers_I
rs3792407	chr3	111718915	ABHD10	ENSG00000144827.4	Active_promoters
rs3795974	chr2	11924950	LPIN1	ENSG00000134324.7	Strong_CTCF
rs3797310	chr5	42756940	CCDC152	ENSG00000198865.5	Active_promoters
rs3798480	chr6	36354512	ETV7	ENSG00000010030.9	Active_promoters
rs3800564	chr7	130125948	MEST	ENSG00000106484.10	Active_promoters
rs3802968	chr11	18343878	GTF2H1	ENSG00000110768.7	Active_promoters
rs3806603	chr2	160761808	LY75	ENSG00000054219.9	Active_promoters
rs3806827	chr5	65017152	SGTB	ENSG00000197860.5	Active_promoters
rs3807042	chr6	39290834	KCNK17	ENSG00000124780.9	Active_promoters
rs3809054	chr11	124824066	CCDC15	ENSG00000149548.10	Active_promoters
rs3809627	chr16	30103160	FAM57B	ENSG00000149926.9	Active_promoters
rs3810115	chr19	53400760	ZNF320	ENSG00000182986.8	Active_promoters
rs3810222	chr19	6738183	GPR108	ENSG00000125734.9	Active_promoters
rs3812318	chr7	73153228	ABHD11	ENSG00000106077.14	Active_promoters
rs3814456	chr7	149628	AC093627.10	ENSG00000240859.1	Active_promoters
rs3816261	chr15	75336173	PPCDC	ENSG00000138621.7	Active_enhancers_I
rs3818126	chr6	153323806	MTRF1L	ENSG00000112031.11	Active_promoters
rs3818496	chr13	111358488	CARS2	ENSG00000134905.12	Active_promoters
rs3819262	chr21	38460890	PIGP	ENSG00000185808.9	Active_enhancers_II
rs3822045	chr4	140587414	MGST2	ENSG00000085871.4	Active_promoters
rs3823589	chr7	150924030	ABCF2	ENSG00000033050.3	Active_promoters
rs3825075	chr11	217140	PSMD13	ENSG00000185627.13	Active_enhancers_II
rs3826852	chr19	46974307	PNMAL1	ENSG00000182013.13	Active_promoters
rs3846004	chr3	27664556	RP11-222K16.1	ENSG00000271943.1	Inactive_enhancers
rs3847526	chr11	92499681	FAT3	ENSG00000165323.11	Inactive_enhancers
rs3848619	chr19	55677523	CTD-2587H24.4	ENSG00000267110.1	Inactive_enhancers
rs385437	chr1	86822231	ODF2L	ENSG00000122417.11	Inactive_open_chromatin_regions
rs3862786	chr11	85863014	PICALM	ENSG00000073921.13	Inactive_enhancers
rs3887925	chr3	186665645	RPL39L	ENSG00000163923.5	Active_enhancers_III
rs3887925	chr3	186665645	ST6GAL1	ENSG00000073849.10	Active_enhancers_III
rs3892153	chr2	219221355	PNKD	ENSG00000127838.9	Active_enhancers_III
rs3892761	chr12	54070445	ATP5G2	ENSG00000135390.13	Active_promoters
rs393329	chr16	12070422	RP11-166B2.1	ENSG00000234719.4	Active_promoters
rs401826	chr9	136890591	BRD3	ENSG00000169925.12	Active_promoters
rs404510	chr5	141377237	RNF14	ENSG00000013561.13	Active_enhancers_II
rs404543	chr20	31407661	MAPRE1	ENSG00000101367.8	Active_promoters
rs4074372	chr17	182504	RPH3AL	ENSG00000181031.11	Active_enhancers_I
rs4077711	chr2	33700938	RASGRP3	ENSG00000152689.13	Active_promoters
rs4078265	chr18	6730187	ARHGAP28	ENSG00000088756.8	Active_promoters
rs41264285	chr1	155033918	ADAM15	ENSG00000143537.9	Strong_CTCF
rs41270431	chr3	111717475	TAGLN3	ENSG00000144834.8	Active_promoters
rs41270443	chr3	112710194	C3orf17	ENSG00000163608.10	Active_promoters
rs41279069	chr9	114361707	PTGR1	ENSG00000106853.12	Active_promoters
rs41281291	chr22	41956944	CSDC2	ENSG00000172346.10	Inactive_enhancers
rs41283994	chr13	73302046	BORA	ENSG00000136122.11	Active_promoters
rs41287090	chr5	149379994	TIGD6	ENSG00000164296.6	Active_promoters
rs41357846	chr3	66756167	LRIG1	ENSG00000144749.9	Active_enhancers_II
rs41438744	chr14	102553414	MOK	ENSG00000080823.17	Active_promoters
rs4147667	chr12	4757393	AKAP3	ENSG00000111254.3	Active_promoters
rs4148822	chr7	87077996	ABCB4	ENSG00000005471.11	Active_enhancers_II
rs4150550	chr11	18350898	GTF2H1	ENSG00000110768.7	Inactive_enhancers
rs418821	chr19	49199804	FUT2	ENSG00000176920.10	Active_promoters
rs4246740	chr5	1186086	SLC6A19	ENSG00000174358.11	Active_enhancers_II
rs4246839	chr9	18760031	ADAMTSL1	ENSG00000178031.11	Active_enhancers_II
rs4305459	chr3	142451759	PLS1	ENSG00000120756.8	Inactive_enhancers
rs43061	chr7	95102534	AC004012.1	ENSG00000233942.1	Active_enhancers_I
rs432509	chr9	4792437	RCL1	ENSG00000120158.7	Active_promoters
rs4334752	chr4	17615430	FAM184B	ENSG00000047662.4	Active_promoters
rs4347816	chr2	62732779	TMEM17	ENSG00000186889.5	Active_promoters
rs435948	chr4	189378853	LINC01060	ENSG00000249378.1	Inactive_open_chromatin_regions
rs4373553	chr8	136657534	KHDRBS3	ENSG00000131773.9	Inactive_enhancers
rs4383828	chr6	96084351	MANEA	ENSG00000172469.10	Inactive_open_chromatin_regions
rs4424195	chr7	99642745	ZSCAN21	ENSG00000166529.10	Strong_CTCF
rs4478814	chr1	11714793	FBXO2	ENSG00000116661.9	Active_promoters
rs4526701	chr10	134146006	STK32C	ENSG00000165752.12	Active_promoters
rs45500792	chr19	41903699	TMEM91	ENSG00000142046.10	Active_promoters
rs457581	chr21	27594480	AP000230.1	ENSG00000273492.1	Inactive_enhancers
rs4611050	chr1	108305154	VAV3	ENSG00000134215.11	Active_enhancers_II
rs4622877	chr3	112012840	SLC9C1	ENSG00000172139.10	Active_promoters
rs4627348	chr16	90098616	GAS8	ENSG00000141013.10	Inactive_open_chromatin_regions
rs4658633	chr1	244517238	ADSS	ENSG00000035687.9	Active_enhancers_III
rs4662601	chr2	129073674	HS6ST1	ENSG00000136720.6	Active_enhancers_I
rs4666122	chr2	29092850	TRMT61B	ENSG00000171103.6	Active_promoters
rs4668936	chr2	15731605	DDX1	ENSG00000079785.10	Active_promoters
rs4672934	chr2	220416967	OBSL1	ENSG00000124006.10	Active_promoters
rs4681874	chr3	58595759	FAM107A	ENSG00000168309.12	Active_enhancers_I
rs4704618	chr5	79437329	SERINC5	ENSG00000164300.11	Inactive_enhancers
rs4721473	chr7	2248953	CARD11	ENSG00000198286.5	Strong_CTCF
rs4724700	chr7	5526789	AC092171.4	ENSG00000230733.2	Strong_CTCF
rs4724700	chr7	5526789	FBXL18	ENSG00000155034.14	Strong_CTCF
rs4740351	chr9	133454489	FUBP3	ENSG00000107164.15	Active_promoters
rs4749126	chr10	26727682	APBB1IP	ENSG00000077420.11	Active_enhancers_III
rs4753126	chr11	93862020	PANX1	ENSG00000110218.4	Active_promoters
rs477489	chr19	39618613	DLL3	ENSG00000090932.6	Active_enhancers_I
rs477776	chr6	82962003	IBTK	ENSG00000005700.10	Strong_CTCF
rs4782573	chr16	83987252	OSGIN1	ENSG00000140961.8	Active_promoters
rs4790232	chr17	1510258	SLC43A2	ENSG00000167703.10	Active_enhancers_I
rs4793665	chr17	48712087	ABCC3	ENSG00000108846.11	Active_promoters
rs4798075	chr18	3247256	RP13-270P17.3	ENSG00000272688.1	Active_promoters
rs4807152	chr19	1851084	REXO1	ENSG00000079313.7	Active_enhancers_II
rs4808046	chr19	16439390	KLF2	ENSG00000127528.5	Inactive_enhancers
rs4808611	chr19	17354825	BABAM1	ENSG00000105393.11	Active_promoters
rs4808611	chr19	17354825	CTD-2278I10.6	ENSG00000269307.1	Active_promoters
rs481687	chr6	84222177	PRSS35	ENSG00000146250.5	Active_promoters
rs4836885	chr9	125146369	PTGS1	ENSG00000095303.10	Inactive_enhancers
rs4849181	chr2	113991970	PAX8	ENSG00000125618.12	Inactive_enhancers
rs4881106	chr10	3179415	PFKP	ENSG00000067057.12	Active_enhancers_I
rs4887783	chr16	74700743	RFWD3	ENSG00000168411.9	Active_promoters
rs4889599	chr16	30968589	HSD3B7	ENSG00000099377.9	Active_promoters
rs4889619	chr16	31128615	KAT8	ENSG00000103510.15	Active_promoters
rs4908086	chr1	101088124	VCAM1	ENSG00000162692.6	Active_enhancers_III
rs4916640	chr4	11507454	HS3ST1	ENSG00000002587.5	Active_enhancers_III
rs492095	chr17	72869078	FDXR	ENSG00000161513.7	Active_promoters
rs4930642	chr11	68816370	TPCN2	ENSG00000162341.11	Active_promoters
rs4931479	chr12	27948615	KLHL42	ENSG00000087448.5	Active_enhancers_I
rs4938515	chr11	118478404	PHLDB1	ENSG00000019144.12	Active_promoters
rs4941541	chr13	46626081	ZC3H13	ENSG00000123200.12	Active_promoters
rs4941883	chr13	38620007	LINC00571	ENSG00000223685.1	Strong_CTCF
rs4945831	chr6	109761437	PPIL6	ENSG00000185250.11	Active_promoters
rs4945854	chr6	110679062	METTL24	ENSG00000053328.8	Active_promoters
rs4949454	chr1	32099041	HCRTR1	ENSG00000121764.7	Inactive_open_chromatin_regions
rs4950928	chr1	203155882	CHI3L1	ENSG00000133048.8	Inactive_open_chromatin_regions
rs4964649	chr12	108569304	WSCD2	ENSG00000075035.5	Active_enhancers_I
rs4970829	chr1	109757295	SARS	ENSG00000031698.8	Active_promoters
rs4974627	chr4	1129975	RNF212	ENSG00000178222.8	Inactive_enhancers
rs4984720	chr16	981861	LMF1	ENSG00000103227.14	Inactive_enhancers
rs4985407	chr16	70285901	EXOSC6	ENSG00000223496.1	Active_promoters
rs4995918	chr1	151803135	THEM5	ENSG00000196407.7	Active_promoters
rs5001600	chr6	155635813	TFB1M	ENSG00000029639.6	Active_promoters
rs506960	chr8	8630269	MFHAS1	ENSG00000147324.6	Active_enhancers_III
rs507695	chr11	100646936	ARHGAP42	ENSG00000165895.13	Inactive_enhancers
rs511580	chr11	60835596	CD5	ENSG00000110448.6	Active_enhancers_I
rs511580	chr11	60835596	CD6	ENSG00000013725.10	Active_enhancers_I
rs519592	chr11	236811	PSMD13	ENSG00000185627.13	Active_promoters
rs540	chr16	420907	TMEM8A	ENSG00000129925.6	Active_enhancers_I
rs55709104	chr16	16296488	AC138969.4	ENSG00000183889.8	Strong_CTCF
rs55712935	chr19	35418193	ZNF30	ENSG00000168661.10	Active_promoters
rs55715614	chr17	49733	AC108004.2	ENSG00000273172.1	Inactive_enhancers
rs55755107	chr10	70989060	VPS26A	ENSG00000122958.10	Inactive_open_chromatin_regions
rs55800929	chr12	752360	NINJ2	ENSG00000171840.7	Active_enhancers_II
rs558198	chr6	74104557	DDX43	ENSG00000080007.6	Inactive_open_chromatin_regions
rs55868506	chr17	61851686	DDX42	ENSG00000198231.8	Active_promoters
rs55886259	chr4	88443590	SPARCL1	ENSG00000152583.8	Inactive_open_chromatin_regions
rs55923289	chr19	45240584	ZNF404	ENSG00000176222.7	Inactive_enhancers
rs55933700	chr11	119293913	THY1	ENSG00000154096.9	Inactive_enhancers
rs55941230	chr1	163143028	RGS5	ENSG00000143248.8	Active_enhancers_II
rs55948617	chr14	89726777	FOXN3	ENSG00000053254.11	Inactive_open_chromatin_regions
rs56105022	chr1	224544746	CNIH4	ENSG00000143771.7	Active_promoters
rs56322375	chr17	32906373	TMEM132E	ENSG00000181291.5	Active_promoters
rs56916974	chr15	67834551	RP11-502I4.3	ENSG00000270964.1	Active_promoters
rs570441	chr1	184760001	EDEM3	ENSG00000116406.14	Active_enhancers_II
rs57326150	chr4	142200219	IL15	ENSG00000164136.12	Inactive_enhancers
rs5751596	chr22	23505804	BCR	ENSG00000186716.15	Active_enhancers_II
rs575424	chr6	165723166	C6orf118	ENSG00000112539.10	Active_promoters
rs5760124	chr22	24272122	GSTT1	ENSG00000184674.8	Active_enhancers_I
rs576805	chr1	108743042	SLC25A24	ENSG00000085491.11	Active_promoters
rs57833525	chr20	822869	FAM110A	ENSG00000125898.8	Active_promoters
rs57866200	chr7	65565392	AC068533.7	ENSG00000249319.1	Active_enhancers_II
rs57892823	chr15	67834505	RP11-502I4.3	ENSG00000270964.1	Active_promoters
rs58067519	chr2	220425481	OBSL1	ENSG00000124006.10	Inactive_open_chromatin_regions
rs58302975	chr9	131201254	CERCAM	ENSG00000167123.14	Strong_CTCF
rs58377678	chr9	21813718	MTAP	ENSG00000099810.14	Active_enhancers_II
rs58564752	chr3	75834065	LINC00960	ENSG00000242516.1	Active_promoters
rs58970962	chr9	5509678	PDCD1LG2	ENSG00000197646.6	Inactive_open_chromatin_regions
rs59118660	chr8	38965271	ADAM32	ENSG00000197140.10	Active_promoters
rs59298855	chr3	45121003	ZNF852	ENSG00000178917.10	Active_enhancers_II
rs5936	chr2	128180872	PROC	ENSG00000115718.13	Active_promoters
rs59558847	chr14	88818803	KCNK10	ENSG00000100433.11	Active_enhancers_I
rs600619	chr18	23662377	SS18	ENSG00000141380.9	Inactive_open_chromatin_regions
rs60070153	chr6	33970047	GRM4	ENSG00000124493.9	Active_enhancers_I
rs60223038	chr9	33425147	AQP3	ENSG00000165272.10	Active_enhancers_II
rs6029636	chr20	39969513	EMILIN3	ENSG00000183798.4	Active_promoters
rs6029636	chr20	39969513	LPIN3	ENSG00000132793.7	Active_promoters
rs603093	chr11	74178207	KCNE3	ENSG00000175538.6	Active_promoters
rs6031456	chr20	42840019	OSER1-AS1	ENSG00000223891.1	Active_promoters
rs60388145	chr7	143425911	FAM115C	ENSG00000170379.15	Active_enhancers_III
rs60492890	chr19	1275368	C19orf24	ENSG00000228300.9	Active_promoters
rs604959	chr19	7599735	CTD-2207O23.10	ENSG00000268614.1	Active_promoters
rs60527077	chr4	25161539	PI4K2B	ENSG00000038210.9	Active_promoters
rs60542959	chr12	56660905	CS	ENSG00000062485.14	Active_promoters
rs605783	chr6	10526373	GCNT2	ENSG00000111846.11	Inactive_enhancers
rs6070694	chr20	57591126	NELFCD	ENSG00000101158.8	Active_enhancers_I
rs60810048	chr5	132155680	SHROOM1	ENSG00000164403.10	Active_enhancers_I
rs6092776	chr20	57934675	EDN3	ENSG00000124205.11	Active_enhancers_I
rs6092776	chr20	57934675	RP4-614C15.2	ENSG00000225129.1	Active_enhancers_I
rs61108201	chr3	137834506	DZIP1L	ENSG00000158163.10	Active_promoters
rs6122883	chr20	48789373	RP11-112L6.4	ENSG00000231742.1	Active_promoters
rs6123845	chr20	57607668	SLMO2	ENSG00000101166.11	Active_promoters
rs6129182	chr20	37740554	DHX35	ENSG00000101452.10	Active_enhancers_I
rs61350665	chr2	111447948	AC013268.5	ENSG00000204588.5	Inactive_enhancers
rs6135795	chr20	16534948	KIF16B	ENSG00000089177.13	Inactive_enhancers
rs61362670	chr3	167269425	SERPINI1	ENSG00000163536.8	Inactive_open_chromatin_regions
rs6141102	chr20	10031138	ANKEF1	ENSG00000132623.11	Inactive_enhancers
rs61587716	chr22	20308279	USP41	ENSG00000161133.12	Active_promoters
rs61732206	chr7	6523283	RSPH10B2	ENSG00000169402.11	Active_promoters
rs61736926	chr1	212965284	TATDN3	ENSG00000203705.6	Active_promoters
rs61763608	chr2	187455911	ITGAV	ENSG00000138448.7	Active_promoters
rs61825227	chr1	223829906	CAPN8	ENSG00000203697.7	Active_enhancers_II
rs61837995	chr1	225998776	EPHX1	ENSG00000143819.8	Active_enhancers_I
rs61844237	chr1	245133662	EFCAB2	ENSG00000203666.8	Active_promoters
rs61846889	chr10	50970429	OGDHL	ENSG00000197444.5	Active_promoters
rs61852473	chr1	246887131	RP11-439E19.9	ENSG00000260698.1	Active_promoters
rs61863008	chr10	84001438	NRG3	ENSG00000185737.8	Inactive_enhancers
rs618733	chr13	28195049	POLR1D	ENSG00000186184.11	Active_promoters
rs61876746	chr11	827713	EFCAB4A	ENSG00000177685.12	Active_promoters
rs61905365	chr11	112832528	NCAM1	ENSG00000149294.12	Active_promoters
rs62023767	chr15	99791392	TTC23	ENSG00000103852.8	Active_promoters
rs620297	chr19	58545433	ZSCAN1	ENSG00000152467.5	Active_promoters
rs62036867	chr16	15644738	PDXDC1	ENSG00000179889.14	Active_enhancers_II
rs62076068	chr17	80872442	TBCD	ENSG00000141556.16	Inactive_open_chromatin_regions
rs62116613	chr19	44488352	ZNF155	ENSG00000204920.6	Active_promoters
rs62193708	chr2	209419966	PTH2R	ENSG00000144407.5	Active_enhancers_II
rs62205364	chr20	57467403	TUBB1	ENSG00000101162.3	Active_promoters
rs62207987	chr20	62013272	ZGPAT	ENSG00000197114.7	Strong_CTCF
rs62208159	chr20	17947738	MGME1	ENSG00000125871.9	Active_promoters
rs62208159	chr20	17947738	SNX5	ENSG00000089006.12	Active_promoters
rs62241338	chr3	20056153	PP2D1	ENSG00000183977.9	Inactive_open_chromatin_regions
rs62293235	chr3	182826326	MCCC1	ENSG00000078070.7	Active_enhancers_II
rs62323626	chr4	99493285	TSPAN5	ENSG00000168785.3	Active_enhancers_I
rs62358469	chr4	184427580	ING2	ENSG00000168556.5	Active_promoters
rs62501026	chr8	53126512	ST18	ENSG00000147488.7	Active_enhancers_II
rs6426549	chr1	227015552	PSEN2	ENSG00000143801.12	Strong_CTCF
rs6430418	chr2	134195810	NCKAP5	ENSG00000176771.11	Inactive_enhancers
rs644027	chr7	42950845	MRPL32	ENSG00000106591.3	Active_promoters
rs6441135	chr3	157260961	C3orf55	ENSG00000174899.6	Active_promoters
rs6441874	chr3	45017905	EXOSC7	ENSG00000075914.8	Active_promoters
rs6490266	chr12	120105740	PRKAB1	ENSG00000111725.6	Active_promoters
rs6503796	chr17	45765249	TBKBP1	ENSG00000198933.5	Active_enhancers_I
rs6504406	chr17	64271724	PRKCA	ENSG00000154229.7	Inactive_enhancers
rs6509214	chr19	45981815	PPM1N	ENSG00000213889.6	Active_promoters
rs6534087	chr4	79859824	PAQR3	ENSG00000163291.10	Active_promoters
rs6542171	chr2	114514338	SLC35F5	ENSG00000115084.8	Active_promoters
rs6547757	chr2	88469770	THNSL2	ENSG00000144115.12	Active_promoters
rs6556513	chr5	160112493	ATP10B	ENSG00000118322.8	Inactive_enhancers
rs6557616	chr8	22960704	TNFRSF10C	ENSG00000173535.9	Active_promoters
rs6575424	chr14	94854852	SERPINA1	ENSG00000197249.8	Active_promoters
rs6583352	chr7	192289	FAM20C	ENSG00000177706.8	Active_promoters
rs6594882	chr5	114591726	CTC-428G20.3	ENSG00000248175.1	Inactive_enhancers
rs6597266	chr6	7390077	RIOK1	ENSG00000124784.4	Active_promoters
rs663481	chr1	108743178	SLC25A24	ENSG00000085491.11	Active_promoters
rs6656087	chr1	24882890	NCMAP	ENSG00000184454.6	Active_promoters
rs66586255	chr10	82189478	FAM213A	ENSG00000122378.9	Inactive_enhancers
rs66657441	chr1	19811652	CAPZB	ENSG00000077549.13	Active_promoters
rs6666631	chr1	24885989	NCMAP	ENSG00000184454.6	Active_enhancers_II
rs66858948	chr4	57334142	SRP72	ENSG00000174780.11	Active_promoters
rs6686497	chr1	23810360	ASAP3	ENSG00000088280.14	Active_promoters
rs6688827	chr1	113945989	MAGI3	ENSG00000081026.14	Active_enhancers_II
rs669656	chr6	56265421	DST	ENSG00000151914.13	Active_enhancers_I
rs6700034	chr1	20834610	MUL1	ENSG00000090432.5	Active_promoters
rs67065973	chr14	51656225	TRIM9	ENSG00000100505.9	Inactive_enhancers
rs67092166	chr3	132435532	NPHP3	ENSG00000113971.14	Inactive_open_chromatin_regions
rs6720375	chr2	132440073	C2orf27A	ENSG00000197927.8	Active_promoters
rs67228335	chr15	89130034	RP11-97O12.2	ENSG00000249487.2	Active_enhancers_III
rs67319965	chr17	41438729	RP11-242D8.1	ENSG00000267002.1	Active_promoters
rs673315	chr2	75044050	AUP1	ENSG00000115307.12	Inactive_enhancers
rs67364668	chr4	89444528	HERC3	ENSG00000138641.11	Active_promoters
rs6738939	chr2	18285777	KCNS3	ENSG00000170745.7	Inactive_enhancers
rs6743199	chr2	102003125	CREG2	ENSG00000175874.5	Active_promoters
rs6749867	chr2	77722254	LRRTM4	ENSG00000176204.9	Inactive_enhancers
rs6754221	chr2	62732803	TMEM17	ENSG00000186889.5	Active_promoters
rs6760496	chr2	71234671	TEX261	ENSG00000144043.7	Inactive_open_chromatin_regions
rs67631072	chr1	38461821	FHL3	ENSG00000183386.5	Inactive_enhancers
rs6772337	chr3	112362188	CCDC80	ENSG00000091986.11	Strong_CTCF
rs6775186	chr3	22597434	ZNF385D	ENSG00000151789.5	Inactive_enhancers
rs6785335	chr3	130418665	PIK3R4	ENSG00000196455.3	Strong_CTCF
rs6790806	chr3	58566812	FAM107A	ENSG00000168309.12	Active_enhancers_II
rs682386	chr11	133896873	RP11-713P17.5	ENSG00000255406.1	Active_enhancers_II
rs6845893	chr4	79593291	RP11-792D21.2	ENSG00000251442.1	Inactive_enhancers
rs6850	chr7	44836314	PPIA	ENSG00000196262.9	Active_promoters
rs6851954	chr4	140222480	NDUFC1	ENSG00000109390.7	Active_promoters
rs6852858	chr4	299259	ZNF732	ENSG00000186777.7	Active_promoters
rs6885157	chr5	180226516	MGAT1	ENSG00000131446.11	Active_enhancers_II
rs6893789	chr5	73936660	ENC1	ENSG00000171617.9	Active_promoters
rs6924915	chr6	116969718	ZUFSP	ENSG00000153975.5	Inactive_enhancers
rs6928591	chr6	83777810	PGM3	ENSG00000013375.11	Active_promoters
rs6933878	chr6	158571706	SERAC1	ENSG00000122335.9	Active_enhancers_III
rs6946684	chr7	1199790	ZFAND2A	ENSG00000178381.7	Active_promoters
rs6962760	chr7	141465363	MGAM	ENSG00000257335.4	Inactive_enhancers
rs7011046	chr8	52782553	PCMTD1	ENSG00000168300.9	Active_enhancers_II
rs7012199	chr8	10696997	RP11-981G7.6	ENSG00000272505.1	Active_promoters
rs703657	chr12	104350851	C12orf73	ENSG00000204954.5	Active_promoters
rs703657	chr12	104350851	HSP90B1	ENSG00000166598.8	Active_promoters
rs7038082	chr9	4742161	AK3	ENSG00000147853.12	Active_promoters
rs7045859	chr9	139377938	SEC16A	ENSG00000148396.14	Active_promoters
rs705379	chr7	94953895	PON1	ENSG00000005421.4	Inactive_enhancers
rs705381	chr7	94953949	PON1	ENSG00000005421.4	Inactive_enhancers
rs7081718	chr10	98880474	ARHGAP19-SLIT1	ENSG00000269891.1	Active_enhancers_II
rs7081718	chr10	98880474	SLIT1	ENSG00000187122.12	Active_enhancers_II
rs7098889	chr10	51544475	MSMB	ENSG00000138294.9	Inactive_enhancers
rs7109575	chr11	72463435	ARAP1	ENSG00000186635.10	Active_promoters
rs7121553	chr11	5621463	TRIM6	ENSG00000121236.15	Strong_CTCF
rs7146599	chr14	24527672	LRRC16B	ENSG00000186648.10	Strong_CTCF
rs71466254	chr12	103344745	ASCL1	ENSG00000139352.3	Strong_CTCF
rs71486610	chr10	124134803	PLEKHA1	ENSG00000107679.10	Active_promoters
rs71490861	chr10	63422876	C10orf107	ENSG00000183346.6	Active_promoters
rs71514235	chr1	23751140	TCEA3	ENSG00000204219.5	Active_enhancers_III
rs71514235	chr1	23751140	TCEA3	ENSG00000204219.5	Active_promoters
rs7164132	chr15	40675155	KNSTRN	ENSG00000128944.9	Active_promoters
rs7164321	chr15	40675329	KNSTRN	ENSG00000128944.9	Active_promoters
rs717578	chr21	36062937	CLIC6	ENSG00000159212.8	Active_enhancers_II
rs7188401	chr16	1876949	MEIOB	ENSG00000162039.10	Active_promoters
rs7194275	chr16	1481020	UNKL	ENSG00000059145.14	Active_enhancers_II
rs7204250	chr16	89883224	FANCA	ENSG00000187741.10	Active_promoters
rs7211	chr1	145441620	RP11-458D21.5	ENSG00000255168.1	Active_enhancers_II
rs721576	chr17	1620734	MIR22HG	ENSG00000186594.8	Active_promoters
rs7220464	chr17	7210836	EIF5A	ENSG00000132507.13	Active_promoters
rs724016	chr3	141105570	ZBTB38	ENSG00000177311.6	Active_enhancers_I
rs724427	chr1	183939985	COLGALT2	ENSG00000198756.6	Active_enhancers_III
rs7250227	chr19	14800350	ZNF333	ENSG00000160961.7	Active_promoters
rs7253975	chr19	40871790	PLD3	ENSG00000105223.14	Active_enhancers_II
rs7257602	chr19	41224898	ITPKC	ENSG00000086544.2	Active_promoters
rs72659661	chr1	36184697	C1orf216	ENSG00000142686.7	Active_promoters
rs72695436	chr4	159713040	TMEM144	ENSG00000164124.6	Active_enhancers_II
rs72717699	chr15	33165439	ARHGAP11A	ENSG00000198826.6	Active_enhancers_I
rs72731415	chr15	40331699	EIF2AK4	ENSG00000128829.7	Active_promoters
rs72751476	chr15	63140196	TPM1	ENSG00000140416.15	Strong_CTCF
rs72807179	chr17	11363533	SHISA6	ENSG00000188803.10	Active_enhancers_I
rs72815843	chr10	61462114	SLC16A9	ENSG00000165449.7	Active_enhancers_II
rs72820520	chr16	88228199	LA16c-444G7.2	ENSG00000260420.1	Active_enhancers_III
rs72828246	chr17	35766475	TADA2A	ENSG00000108264.12	Active_promoters
rs72829727	chr10	125674079	CPXM2	ENSG00000121898.8	Inactive_open_chromatin_regions
rs72831943	chr17	18164644	MIEF2	ENSG00000177427.8	Active_promoters
rs72865419	chr18	597146	CLUL1	ENSG00000079101.12	Active_promoters
rs72974093	chr2	127772149	RP11-521O16.1	ENSG00000260634.1	Inactive_open_chromatin_regions
rs72986208	chr6	128786983	PTPRK	ENSG00000152894.10	Inactive_open_chromatin_regions
rs72993833	chr11	112564767	PTS	ENSG00000150787.3	Inactive_open_chromatin_regions
rs72998851	chr6	132800502	STX7	ENSG00000079950.9	Inactive_enhancers
rs7302218	chr12	132674265	RP13-977J11.2	ENSG00000256576.1	Inactive_enhancers
rs73090813	chr20	6835157	TRMT6	ENSG00000089195.10	Inactive_open_chromatin_regions
rs7312273	chr12	104899412	CHST11	ENSG00000171310.6	Inactive_enhancers
rs73158766	chr22	24199314	SLC2A11	ENSG00000133460.15	Active_promoters
rs73158772	chr22	24200827	SLC2A11	ENSG00000133460.15	Active_promoters
rs73164066	chr3	157828781	RSRC1	ENSG00000174891.8	Active_promoters
rs7328782	chr13	50040593	SETDB2	ENSG00000136169.12	Active_enhancers_II
rs732950	chr1	9309746	H6PD	ENSG00000049239.8	Inactive_enhancers
rs73304423	chr12	48153132	RAPGEF3	ENSG00000079337.11	Active_promoters
rs73304423	chr12	48153132	SLC48A1	ENSG00000211584.9	Active_promoters
rs73347525	chr14	101255172	DLK1	ENSG00000185559.9	Active_enhancers_II
rs7336692	chr13	115000317	CDC16	ENSG00000130177.10	Active_promoters
rs73374031	chr21	45759197	C21orf2	ENSG00000160226.11	Active_promoters
rs7348188	chr20	1098954	PSMF1	ENSG00000125818.13	Active_promoters
rs735689	chr12	13136623	HEBP1	ENSG00000013583.4	Inactive_open_chromatin_regions
rs73588195	chr10	671537	RP11-809C18.4	ENSG00000272992.1	Active_enhancers_I
rs73605563	chr20	19991544	NAA20	ENSG00000173418.7	Active_enhancers_I
rs73685685	chr8	71519614	TRAM1	ENSG00000067167.3	Active_promoters
rs737902	chr7	95138755	ASB4	ENSG00000005981.8	Active_enhancers_I
rs73927741	chr19	15939887	AC004510.3	ENSG00000267308.1	Inactive_open_chromatin_regions
rs74082259	chr14	102682063	MOK	ENSG00000080823.17	Inactive_enhancers
rs741445	chr19	32836592	ZNF507	ENSG00000168813.12	Active_promoters
rs74149173	chr1	240754894	GREM2	ENSG00000180875.4	Inactive_enhancers
rs743198	chr1	233086882	NTPCR	ENSG00000135778.7	Active_promoters
rs74346439	chr18	44677467	IER3IP1	ENSG00000267228.2	Active_promoters
rs74380652	chr11	133896965	RP11-713P17.5	ENSG00000255406.1	Active_enhancers_II
rs7443800	chr5	175559839	FAM153B	ENSG00000182230.7	Inactive_enhancers
rs74583214	chr16	90110798	DBNDD1	ENSG00000003249.9	Active_enhancers_III
rs74588106	chr20	24614704	PYGB	ENSG00000100994.7	Active_enhancers_II
rs74732923	chr8	32432984	TTI2	ENSG00000129696.8	Inactive_open_chromatin_regions
rs74792623	chr12	95611824	VEZT	ENSG00000028203.13	Active_promoters
rs74822968	chr11	108369173	KDELC2	ENSG00000178202.8	Active_promoters
rs7482891	chr11	2197112	TH	ENSG00000180176.10	Active_enhancers_I
rs7488	chr11	6634149	TPP1	ENSG00000166340.10	Active_promoters
rs7488102	chr12	11323994	TAS2R20	ENSG00000255837.1	Active_promoters
rs7493768	chr14	77301219	ANGEL1	ENSG00000013523.5	Active_enhancers_I
rs74974607	chr2	68259061	C1D	ENSG00000197223.7	Strong_CTCF
rs74996942	chr5	150018488	ARSI	ENSG00000183876.8	Active_enhancers_II
rs7502594	chr17	260182	C17orf97	ENSG00000187624.7	Active_promoters
rs75050499	chr5	179740640	MAPK9	ENSG00000050748.13	Inactive_open_chromatin_regions
rs75107793	chr22	50628937	TRABD	ENSG00000170638.5	Active_enhancers_II
rs75130357	chr12	77993717	NAV3	ENSG00000067798.9	Inactive_enhancers
rs75135422	chr5	63940262	RGS7BP	ENSG00000186479.4	Active_enhancers_I
rs7513575	chr1	241803636	OPN3	ENSG00000054277.8	Active_promoters
rs7515190	chr1	183940314	COLGALT2	ENSG00000198756.6	Active_enhancers_III
rs7519134	chr1	85463208	MCOLN2	ENSG00000153898.8	Active_promoters
rs7530108	chr1	15480286	TMEM51	ENSG00000171729.9	Active_promoters
rs75321673	chr4	113558874	LARP7	ENSG00000174720.11	Active_promoters
rs75351083	chr14	77576055	KIAA1737	ENSG00000198894.3	Active_enhancers_II
rs7545078	chr1	245133489	RP11-156E8.1	ENSG00000272195.1	Active_promoters
rs7551488	chr1	31944673	SERINC2	ENSG00000168528.7	Active_enhancers_II
rs7559150	chr2	201754063	PPIL3	ENSG00000240344.4	Active_promoters
rs7561462	chr2	84686757	DNAH6	ENSG00000115423.14	Active_promoters
rs75684735	chr2	44001185	DYNC2LI1	ENSG00000138036.14	Active_promoters
rs7570220	chr2	131114010	PTPN18	ENSG00000072135.8	Active_promoters
rs75732005	chr7	106623114	PRKAR2B	ENSG00000005249.8	Active_enhancers_II
rs7576384	chr2	113993385	PAX8	ENSG00000125618.12	Inactive_open_chromatin_regions
rs7576944	chr2	11723124	GREB1	ENSG00000196208.9	Active_enhancers_I
rs75817908	chr20	61426678	MRGBP	ENSG00000101189.5	Active_promoters
rs7595075	chr2	264019	SH3YL1	ENSG00000035115.17	Active_promoters
rs760077	chr1	155178782	THBS3	ENSG00000169231.9	Active_promoters
rs76102705	chr2	170551049	CCDC173	ENSG00000154479.8	Active_promoters
rs7612264	chr3	32195427	GPD1L	ENSG00000152642.6	Active_enhancers_II
rs7616839	chr3	100211294	TMEM45A	ENSG00000181458.6	Active_promoters
rs76204326	chr22	19842302	C22orf29	ENSG00000215012.4	Active_promoters
rs7624404	chr3	119421911	MAATS1	ENSG00000183833.12	Active_promoters
rs76258382	chr12	123610989	hsa-mir-8072	ENSG00000256092.2	Active_enhancers_II
rs76274603	chr17	26645992	PIPOX	ENSG00000179761.7	Active_promoters
rs76303578	chr11	4047427	STIM1	ENSG00000167323.5	Active_enhancers_II
rs7636976	chr3	140951365	ACPL2	ENSG00000155893.7	Active_promoters
rs7637337	chr3	179680604	PEX5L	ENSG00000114757.14	Inactive_enhancers
rs76468371	chr20	33865588	EIF6	ENSG00000242372.2	Active_promoters
rs764729	chr2	161126732	ITGB6	ENSG00000115221.6	Strong_CTCF
rs7662433	chr4	6676485	AC093323.3	ENSG00000170846.11	Active_promoters
rs7662433	chr4	6676485	RP11-539L10.3	ENSG00000251580.1	Active_promoters
rs76644806	chr1	179561154	TDRD5	ENSG00000162782.11	Active_promoters
rs76648159	chr1	17240192	RP11-108M9.4	ENSG00000238142.1	Active_promoters
rs76664163	chr19	46916975	CCDC8	ENSG00000169515.5	Active_promoters
rs7668650	chr4	146260382	RP11-142A22.4	ENSG00000272727.1	Inactive_enhancers
rs7674031	chr4	165304757	MARCH1	ENSG00000145416.9	Active_promoters
rs76776452	chr12	48153081	ENDOU	ENSG00000111405.4	Active_promoters
rs7679106	chr4	114030580	ANK2	ENSG00000145362.12	Inactive_enhancers
rs76802500	chr21	47589184	FTCD	ENSG00000160282.9	Active_enhancers_II
rs7690350	chr4	680843	MFSD7	ENSG00000169026.8	Inactive_enhancers
rs7699366	chr4	187071282	FAM149A	ENSG00000109794.9	Strong_CTCF
rs77010523	chr22	36616857	APOL2	ENSG00000128335.9	Active_enhancers_III
rs77094397	chr11	6256668	CNGA4	ENSG00000132259.8	Active_promoters
rs77114650	chr10	104372022	PDCD11	ENSG00000148843.9	Active_enhancers_I
rs7712666	chr5	177548085	N4BP3	ENSG00000145911.5	Strong_CTCF
rs77157663	chr1	226111945	PYCR2	ENSG00000143811.12	Active_promoters
rs77157663	chr1	226111945	RP4-559A3.7	ENSG00000255835.1	Active_promoters
rs77301379	chr9	8858303	RP11-75C9.1	ENSG00000225706.1	Active_promoters
rs773507	chr9	93974553	AUH	ENSG00000148090.7	Active_enhancers_I
rs7742502	chr6	90202031	ANKRD6	ENSG00000135299.12	Active_enhancers_II
rs77428560	chr7	16541958	GS1-166A23.2	ENSG00000272361.1	Inactive_open_chromatin_regions
rs7744226	chr6	127898211	C6orf58	ENSG00000184530.8	Inactive_enhancers
rs774899	chr12	58027081	SLC26A10	ENSG00000135502.12	Active_promoters
rs775451	chr12	70112707	AC025263.3	ENSG00000258052.1	Active_enhancers_I
rs7769922	chr6	2971893	LINC01011	ENSG00000244041.3	Active_promoters
rs7772620	chr6	52217699	PAQR8	ENSG00000170915.8	Active_enhancers_II
rs77763119	chr5	180258087	LINC00847	ENSG00000245060.2	Active_promoters
rs7797405	chr7	32545793	LSM5	ENSG00000106355.5	Inactive_enhancers
rs7797435	chr7	102053414	ORAI2	ENSG00000160991.11	Strong_CTCF
rs7801803	chr7	95050946	PON3	ENSG00000105852.6	Inactive_enhancers
rs78078909	chr5	172261538	ERGIC1	ENSG00000113719.11	Active_promoters
rs7807897	chr7	16626210	GS1-166A23.2	ENSG00000272361.1	Inactive_open_chromatin_regions
rs78440576	chr22	36616761	APOL4	ENSG00000100336.13	Active_enhancers_III
rs78538011	chr2	48668290	PPP1R21	ENSG00000162869.11	Active_promoters
rs78554850	chr5	7960371	FASTKD3	ENSG00000124279.7	Inactive_open_chromatin_regions
rs7855522	chr9	94499618	ROR2	ENSG00000169071.10	Inactive_enhancers
rs78737406	chr1	172368863	PIGC	ENSG00000135845.5	Strong_CTCF
rs78789402	chr22	51001271	SYCE3	ENSG00000217442.3	Active_promoters
rs78834199	chr8	119890051	TNFRSF11B	ENSG00000164761.4	Inactive_enhancers
rs790102	chr3	122370267	PARP15	ENSG00000173200.8	Active_enhancers_III
rs7903146	chr10	114758349	TCF7L2	ENSG00000148737.11	Active_enhancers_I
rs7907981	chr10	27444329	YME1L1	ENSG00000136758.14	Active_promoters
rs79113395	chr1	1590521	SLC35E2B	ENSG00000189339.7	Active_promoters
rs7914146	chr10	89102713	LINC00863	ENSG00000224914.2	Active_promoters
rs7918733	chr10	115439394	CASP7	ENSG00000165806.15	Active_promoters
rs7918832	chr10	51565606	AGAP8	ENSG00000174194.11	Active_promoters
rs7921287	chr10	97043321	PDLIM1	ENSG00000107438.4	Active_enhancers_I
rs79224399	chr10	6631861	PRKCQ	ENSG00000065675.10	Active_enhancers_II
rs7924002	chr10	71199772	TSPAN15	ENSG00000099282.5	Active_enhancers_II
rs7924507	chr11	34951945	PDHX	ENSG00000110435.7	Active_enhancers_II
rs7925131	chr11	820268	PNPLA2	ENSG00000177666.11	Active_promoters
rs79273881	chr2	176866756	KIAA1715	ENSG00000144320.9	Active_promoters
rs7928305	chr11	695842	TMEM80	ENSG00000177042.10	Active_promoters
rs79328924	chr7	128171280	RP11-274B21.9	ENSG00000271344.1	Active_promoters
rs7943372	chr11	93013387	CCDC67	ENSG00000165325.9	Active_enhancers_II
rs7943372	chr11	93013387	SMCO4	ENSG00000166002.2	Active_enhancers_II
rs79492793	chr6	101328762	ASCC3	ENSG00000112249.9	Active_promoters
rs7955450	chr12	96337183	AMDHD1	ENSG00000139344.3	Active_promoters
rs79636562	chr10	105527152	GSTO1	ENSG00000148834.8	Active_enhancers_II
rs7978856	chr12	75784773	GLIPR1L2	ENSG00000180481.6	Active_promoters
rs79810315	chr18	77672791	PQLC1	ENSG00000122490.14	Inactive_open_chromatin_regions
rs7982064	chr13	53542397	OLFM4	ENSG00000102837.6	Strong_CTCF
rs7999275	chr13	53589368	OLFM4	ENSG00000102837.6	Inactive_open_chromatin_regions
rs800736	chr2	229729917	DNER	ENSG00000187957.7	Active_enhancers_II
rs8008449	chr14	77780784	GSTZ1	ENSG00000100577.14	Active_enhancers_I
rs8009761	chr14	74888554	SYNDIG1L	ENSG00000183379.4	Active_enhancers_I
rs8011143	chr14	23067931	ABHD4	ENSG00000100439.6	Active_promoters
rs80196932	chr6	117996631	NUS1	ENSG00000153989.7	Active_promoters
rs8019890	chr14	21538067	ARHGEF40	ENSG00000165801.5	Active_promoters
rs8020267	chr14	74318714	RP5-1021I20.4	ENSG00000258653.3	Active_promoters
rs8025505	chr15	102067841	PCSK6	ENSG00000140479.12	Active_enhancers_II
rs80255866	chr2	177294230	MTX2	ENSG00000128654.9	Inactive_enhancers
rs8028147	chr15	67418233	SMAD3	ENSG00000166949.11	Active_enhancers_II
rs8029037	chr15	90233969	PEX11A	ENSG00000166821.4	Active_promoters
rs8029691	chr15	22837143	TUBGCP5	ENSG00000153575.6	Strong_CTCF
rs8029732	chr15	99664174	SYNM	ENSG00000182253.10	Active_enhancers_II
rs80317363	chr2	214016912	RP11-105N14.1	ENSG00000270659.1	Active_promoters
rs80346174	chr8	144640506	GSDMD	ENSG00000104518.6	Active_promoters
rs8043603	chr16	4573332	NMRAL1	ENSG00000153406.9	Active_enhancers_I
rs8048078	chr16	70737106	MTSS1L	ENSG00000132613.10	Active_enhancers_I
rs8075503	chr17	10601321	ADPRM	ENSG00000170222.11	Active_promoters
rs8087897	chr18	11697824	GNAL	ENSG00000141404.11	Inactive_open_chromatin_regions
rs809418	chr19	36266822	ARHGAP33	ENSG00000004777.14	Active_promoters
rs8100378	chr19	53361394	ZNF468	ENSG00000204604.5	Active_promoters
rs8102244	chr19	17505859	MVB12A	ENSG00000141971.8	Inactive_open_chromatin_regions
rs8107491	chr19	46975167	PNMAL2	ENSG00000204851.5	Active_promoters
rs8107755	chr19	56825852	ZSCAN5A	ENSG00000131848.5	Active_promoters
rs8178521	chr21	34659683	AP000295.10	ENSG00000272659.1	Inactive_open_chromatin_regions
rs826415	chr1	118153977	FAM46C	ENSG00000183508.4	Active_enhancers_I
rs8333	chr6	2766465	MYLK4	ENSG00000145949.8	Active_promoters
rs835044	chr12	95397552	NDUFA12	ENSG00000184752.8	Active_promoters
rs849184	chr7	43809764	COA1	ENSG00000106603.13	Inactive_enhancers
rs873395	chr10	82037215	MAT1A	ENSG00000151224.8	Active_enhancers_I
rs882010	chr6	26569366	HCG11	ENSG00000228223.1	Inactive_open_chromatin_regions
rs884482	chr1	111149291	KCNA2	ENSG00000177301.9	Active_promoters
rs884811	chr10	99923763	R3HCC1L	ENSG00000166024.9	Active_enhancers_II
rs897984	chr16	30886643	BCL7C	ENSG00000099385.7	Active_promoters
rs910654	chr20	3758426	CDC25B	ENSG00000101224.13	Inactive_enhancers
rs911933	chr9	101707174	COL15A1	ENSG00000204291.6	Inactive_enhancers
rs914187	chr21	42619749	BACE2	ENSG00000182240.11	Active_enhancers_II
rs9147	chr1	46016687	TESK2	ENSG00000070759.12	Active_promoters
rs917660	chr7	90032932	GTPBP10	ENSG00000105793.11	Active_promoters
rs9290915	chr3	189721591	LEPREL1	ENSG00000090530.5	Inactive_enhancers
rs9304814	chr19	58951811	CTD-2619J13.19	ENSG00000269473.1	Active_promoters
rs9310348	chr3	75865747	LINC00960	ENSG00000242516.1	Inactive_enhancers
rs9313147	chr5	6377832	MED10	ENSG00000133398.3	Active_promoters
rs9328050	chr6	1408214	FOXF2	ENSG00000137273.3	Inactive_open_chromatin_regions
rs9332342	chr22	19935643	COMT	ENSG00000093010.7	Active_enhancers_I
rs9333370	chr1	165600492	MGST3	ENSG00000143198.8	Active_promoters
rs9333378	chr1	165601466	MGST3	ENSG00000143198.8	Active_promoters
rs934472	chr9	18775810	ADAMTSL1	ENSG00000178031.11	Active_enhancers_II
rs9355553	chr6	158588456	SERAC1	ENSG00000122335.9	Active_promoters
rs935734	chr3	67699371	RP11-81N13.1	ENSG00000241316.2	Active_enhancers_II
rs9364985	chr6	159065172	DYNLT1	ENSG00000146425.6	Active_promoters
rs9366201	chr6	170615365	FAM120B	ENSG00000112584.9	Active_promoters
rs9384742	chr6	110736610	DDO	ENSG00000203797.5	Active_promoters
rs9392448	chr6	2999554	LINC01011	ENSG00000244041.3	Active_promoters
rs9404620	chr6	58287821	XXbac-BPGBPG55C20.1	ENSG00000272541.1	Active_promoters
rs9411170	chr9	71659092	FXN	ENSG00000165060.7	Active_enhancers_III
rs941718	chr14	23495048	PSMB5	ENSG00000100804.14	Active_enhancers_I
rs942380	chr6	121854778	TBC1D32	ENSG00000146350.9	Inactive_open_chromatin_regions
rs9438393	chr1	205782718	PM20D1	ENSG00000162877.8	Active_promoters
rs9446890	chr6	74072681	DDX43	ENSG00000080007.6	Inactive_open_chromatin_regions
rs945631	chr1	93426167	FAM69A	ENSG00000154511.7	Active_promoters
rs9465105	chr6	18142422	TPMT	ENSG00000137364.4	Inactive_open_chromatin_regions
rs9483504	chr6	133135886	RPS12	ENSG00000112306.7	Active_promoters
rs9498372	chr6	149888264	GINM1	ENSG00000055211.8	Active_promoters
rs9510982	chr13	24553861	RP11-309I15.1	ENSG00000228741.2	Active_promoters
rs9526950	chr13	53174463	HNRNPA1L2	ENSG00000139675.10	Active_enhancers_III
rs9531842	chr13	36920918	SPG20	ENSG00000133104.8	Active_promoters
rs9552224	chr13	21099654	CRYL1	ENSG00000165475.9	Active_promoters
rs9556648	chr13	97636485	LINC00359	ENSG00000243300.2	Active_promoters
rs9556649	chr13	97646583	OXGR1	ENSG00000165621.4	Active_promoters
rs958790	chr2	102035760	RFX8	ENSG00000196460.8	Strong_CTCF
rs9605957	chr22	19187375	SLC25A1	ENSG00000100075.5	Active_enhancers_II
rs9622726	chr22	38506688	BAIAP2L2	ENSG00000128298.12	Active_enhancers_III
rs9641219	chr7	77044764	GSAP	ENSG00000186088.11	Active_promoters
rs968567	chr11	61595564	FADS2	ENSG00000134824.9	Active_promoters
rs975707	chr7	91874527	LRRD1	ENSG00000240720.3	Active_promoters
rs9788998	chr17	80605644	WDR45B	ENSG00000141580.11	Active_promoters
rs98270	chr4	48019323	NIPAL1	ENSG00000163293.7	Active_promoters
rs9840769	chr3	125635323	ALG1L	ENSG00000189366.5	Active_promoters
rs986251	chr5	20570987	CDH18	ENSG00000145526.7	Active_enhancers_II
rs987055	chr4	75923151	PARM1	ENSG00000169116.7	Active_enhancers_II
rs9870763	chr3	118892294	RP11-484M3.5	ENSG00000251012.1	Inactive_open_chromatin_regions
rs9870763	chr3	118892294	UPK1B	ENSG00000114638.3	Inactive_open_chromatin_regions
rs9872582	chr3	124926748	SLC12A8	ENSG00000221955.6	Active_enhancers_I
rs9889965	chr17	73874770	TRIM47	ENSG00000132481.2	Active_promoters
rs9900387	chr17	76164404	SYNGR2	ENSG00000108639.3	Active_promoters
rs9908179	chr17	5323631	C1QBP	ENSG00000108561.4	Active_promoters
rs9929143	chr16	66785604	FAM65A	ENSG00000039523.13	Active_promoters
rs9932977	chr16	74735148	MLKL	ENSG00000168404.8	Active_promoters
rs993598	chr2	179182695	OSBPL6	ENSG00000079156.12	Inactive_enhancers
rs9936111	chr16	4304349	RP11-95P2.1	ENSG00000262468.1	Active_promoters
rs9944550	chr18	59707887	PIGN	ENSG00000197563.5	Inactive_open_chromatin_regions
rs9973082	chr18	9952527	VAPA	ENSG00000101558.9	Active_enhancers_II
rs9981275	chr21	15929795	SAMSN1	ENSG00000155307.13	Inactive_enhancers
rs9990079	chr3	113557690	GRAMD1C	ENSG00000178075.15	Active_promoters

## Sheet: Table 2.2
140 T1D SNPs in LD with islet eQTLs harbor islet regulatory elements
	T1D SNPs				Human islet regulome	Variant effect predictor
RSID	CHR	POS (GRCh37)	T1D p-value	T1D OR	Islet regulatory element	Consequence	Allele	IMPACT	Gene Symbol	Gene ID
rs10186843	chr2	136586958	0.0026998	1.0682	Inactive_enhancers	intron_variant	A	MODIFIER	LCT	ENSG00000115850
rs10206064	chr2	219157959	0.00379476	0.9465	Active_enhancers_I	intron_variant	C	MODIFIER	PNKD	ENSG00000127838
rs1034405	chr3	50597092	0.00238916	1.0855	Inactive_enhancers	missense_variant	A	MODERATE	C3orf18	ENSG00000088543
rs10405064	chr19	37861861	0.00209149	0.9231	Active_promoters	upstream_gene_variant	T	MODIFIER	ZNF527	ENSG00000189164
rs1042029	chr14	88400486	0.0401083	0.9618	Inactive_open_chromatin_regions	3_prime_UTR_variant	G	MODIFIER	GALC	ENSG00000054983
rs10494350	chr1	161337457	0.0330415	1.0844	Active_enhancers_II	downstream_gene_variant	C	MODIFIER	SDHC	ENSG00000143252
rs10494351	chr1	161337509	0.0330415	1.0844	Active_enhancers_II	downstream_gene_variant	G	MODIFIER	SDHC	ENSG00000143252
rs10747783	chr12	58176614	0.0124193	0.9512	Active_promoters	downstream_gene_variant	C	MODIFIER	EEF1AKMT3	ENSG00000123427
rs10850033	chr12	112785571	4.24e-05	0.8772	Active_enhancers_I	intron_variant	C	MODIFIER	HECTD4	ENSG00000173064
rs10876864	chr12	56401085	1.14e-25	1.2202	Active_promoters	downstream_gene_variant	A	MODIFIER	SUOX	ENSG00000139531
rs10932772	chr2	219177148	0.00226844	0.9436	Inactive_enhancers	intron_variant	T	MODIFIER	PNKD	ENSG00000127838
rs11042966	chr11	2195538	6.34e-57	0.7276	Active_enhancers_II	upstream_gene_variant	A	MODIFIER	TH	ENSG00000180176
rs11066207	chr12	112675133	0.000106625	0.8834	Active_enhancers_II	intron_variant	C	MODIFIER	HECTD4	ENSG00000173064
rs11066323	chr12	112923361	0.000273817	0.8772	Active_enhancers_III	intron_variant	A	MODIFIER	PTPN11	ENSG00000179295
rs11083846	chr19	47207654	0.0408101	1.046	Strong_CTCF	splice_region_variant,intron_variant	A	LOW	PRKD2	ENSG00000105287
rs11149810	chr16	75296761	0.00320491	1.0576	Active_enhancers_II	intron_variant	A	MODIFIER	BCAR1	ENSG00000050820
rs11172342	chr12	58187758	0.00595953	0.9465	Active_enhancers_III	downstream_gene_variant	T	MODIFIER	AVIL	ENSG00000135407
rs11172343	chr12	58188157	0.00595953	0.9465	Active_enhancers_III	downstream_gene_variant	C	MODIFIER	AVIL	ENSG00000135407
rs11538269	chr16	75261012	0.00158913	1.0618	Inactive_open_chromatin_regions	downstream_gene_variant	A	MODIFIER	CTRB1	ENSG00000168925
rs11640470	chr16	75299437	0.000281692	1.0714	Active_promoters	intron_variant	G	MODIFIER	BCAR1	ENSG00000050820
rs11654834	chr17	38788348	7.69e-06	0.9185	Active_enhancers_II	intron_variant	T	MODIFIER	SMARCE1	ENSG00000073584
rs11669624	chr19	18230886	0.0133728	1.0481	Active_enhancers_I	intron_variant	A	MODIFIER	MAST3	ENSG00000099308
rs11685397	chr2	100684509	0.00595953	0.9361	Inactive_enhancers	intron_variant	C	MODIFIER	AFF3	ENSG00000144218
rs11719998	chr3	50567736	0.0278069	1.0565	Inactive_enhancers	intergenic_variant	T	MODIFIER	-	-
rs12034326	chr1	155214473	0.00932238	0.9493	Active_promoters	upstream_gene_variant	G	MODIFIER	GBA	ENSG00000177628
rs12300496	chr12	112450433	1.47e-05	0.8668	Active_promoters	upstream_gene_variant	G	MODIFIER	ERP29	ENSG00000089248
rs12461666	chr19	47217113	0.0259291	1.0502	Active_promoters	splice_region_variant,intron_variant	T	LOW	PRKD2	ENSG00000105287
rs12516732	chr5	138721164	0.0403644	1.0419	Inactive_open_chromatin_regions	downstream_gene_variant	G	MODIFIER	MZB1	ENSG00000170476
rs12718527	chr7	50545549	0.000623793	0.9371	Inactive_enhancers	intron_variant	G	MODIFIER	DDC	ENSG00000132437
rs12740374	chr1	109817590	0.0159923	0.9484	Active_enhancers_II	3_prime_UTR_variant	T	MODIFIER	CELSR2	ENSG00000143126
rs12749306	chr1	155247707	0.0180966	0.9493	Active_promoters	intron_variant	T	MODIFIER	HCN3	ENSG00000143630
rs13419763	chr2	219134950	0.030936	0.9598	Active_promoters	upstream_gene_variant	T	MODIFIER	PNKD	ENSG00000127838
rs1463728	chr3	49647404	0.0413503	1.0523	Active_enhancers_II	intron_variant	A	MODIFIER	BSN	ENSG00000164061
rs160544	chr19	47234885	5.73e-07	0.865	Active_enhancers_II	intron_variant	A	MODIFIER	STRN4	ENSG00000090372
rs17274627	chr1	114217395	0.00427473	0.9231	Inactive_enhancers	intron_variant	A	MODIFIER	MAGI3	ENSG00000081026
rs17389644	chr4	123497697	1.15e-06	1.1129	Inactive_open_chromatin_regions	intergenic_variant	A	MODIFIER	-	-
rs181360	chr22	21928916	0.00471205	1.0672	Active_enhancers_II	intron_variant	G	MODIFIER	UBE2L3	ENSG00000185651
rs1877714	chr2	219134928	0.00620321	0.9493	Active_promoters	upstream_gene_variant	G	MODIFIER	PNKD	ENSG00000127838
rs1982861	chr3	49577665	0.0151584	1.0523	Active_enhancers_II	downstream_gene_variant	G	MODIFIER	DAG1	ENSG00000173402
rs2029591	chr3	49646981	0.0307727	1.0555	Active_enhancers_II	intron_variant	C	MODIFIER	BSN	ENSG00000164061
rs2072052	chr12	58146719	0.00193521	0.9399	Active_promoters	upstream_gene_variant	C	MODIFIER	MARCHF9	ENSG00000139266
rs2079647	chr22	30013809	0.0262683	0.9608	Active_enhancers_II	intron_variant	G	MODIFIER	NF2	ENSG00000186575
rs2240366	chr22	30195525	0.000577728	0.8624	Active_enhancers_II	intron_variant	G	MODIFIER	ASCC2	ENSG00000100325
rs2266959	chr22	21922904	0.00357925	1.0693	Active_promoters	intron_variant	T	MODIFIER	UBE2L3	ENSG00000185651
rs2277977	chr19	54970369	0.0401083	0.9618	Active_enhancers_I	downstream_gene_variant	G	MODIFIER	LENG9	ENSG00000275183
rs2291617	chr12	58166403	0.00693395	0.9474	Active_promoters	5_prime_UTR_variant	C	MODIFIER	EEF1AKMT3	ENSG00000123427
rs2298429	chr22	21983260	0.00978507	1.064	Active_enhancers_II	intron_variant	G	MODIFIER	YDJC	ENSG00000161179
rs2382817	chr2	219151218	0.00620321	0.9493	Active_enhancers_I	intron_variant	C	MODIFIER	PNKD	ENSG00000127838
rs2517956	chr17	37843859	0.00693395	0.9474	Active_promoters	intron_variant	A	MODIFIER	PGAP3	ENSG00000161395
rs2617805	chr19	49112295	0.0380724	0.9455	Strong_CTCF	intron_variant	C	MODIFIER	FAM83E	ENSG00000105523
rs26523	chr5	102456254	0.0357288	0.9589	Active_promoters	upstream_gene_variant	T	MODIFIER	GIN1	ENSG00000145723
rs281387	chr19	49217520	0.0026998	0.8816	Active_promoters	intron_variant	C	MODIFIER	MAMSTR	ENSG00000176909
rs281388	chr19	49217605	0.0026998	0.8816	Active_promoters	intron_variant	A	MODIFIER	MAMSTR	ENSG00000176909
rs28413725	chr3	46530685	0.00527938	0.9484	Strong_CTCF	upstream_gene_variant	G	MODIFIER	LTF	ENSG00000012223
rs28762180	chr3	50950745	0.00188905	1.0909	Inactive_enhancers	intron_variant	A	MODIFIER	DOCK3	ENSG00000088538
rs2888288	chr12	58329935	0.00527938	0.9484	Active_promoters	non_coding_transcript_exon_variant	A	MODIFIER	GIHCG	ENSG00000257698
rs2896069	chr14	88411351	0.0455003	0.9627	Inactive_open_chromatin_regions	intron_variant	A	MODIFIER	GALC	ENSG00000054983
rs2941522	chr17	37910368	1.42e-07	0.9048	Active_promoters	downstream_gene_variant	T	MODIFIER	IKZF3	ENSG00000161405
rs2952151	chr17	37828496	0.0016327	0.9389	Strong_CTCF	3_prime_UTR_variant	C	MODIFIER	PGAP3	ENSG00000161395
rs3087876	chr16	11036624	3.75e-09	0.894	Active_promoters	upstream_gene_variant	G	MODIFIER	DEXI	ENSG00000182108
rs3195954	chr1	114354654	0.000397608	0.9185	Active_promoters	synonymous_variant	C	LOW	RSBN1	ENSG00000081019
rs3213628	chr12	112280773	1.34e-10	0.8462	Active_promoters	intron_variant	A	MODIFIER	MAPKAPK5	ENSG00000089022
rs35866622	chr19	49218060	1.13e-11	0.879	Active_promoters	splice_region_variant,intron_variant	T	LOW	MAMSTR	ENSG00000176909
rs3731860	chr2	219156979	0.00158913	0.9418	Active_promoters	intron_variant	A	MODIFIER	PNKD	ENSG00000127838
rs3736328	chr19	18263703	0.0124193	1.046	Active_promoters	upstream_gene_variant	G	MODIFIER	PIK3R2	ENSG00000105647
rs3751325	chr12	58335626	0.00511026	0.9455	Active_promoters	missense_variant	G	MODERATE	ATP23	ENSG00000166896
rs3751326	chr12	58335330	0.00373163	0.9436	Active_promoters	upstream_gene_variant	G	MODIFIER	ATP23	ENSG00000166896
rs3776861	chr5	102349662	0.0357288	0.9589	Inactive_open_chromatin_regions	intron_variant	C	MODIFIER	PAM	ENSG00000145730
rs3785354	chr16	28550667	1.06e-07	0.9039	Inactive_open_chromatin_regions	upstream_gene_variant	G	MODIFIER	NUPR1	ENSG00000176046
rs3789604	chr1	114354942	0.000288961	0.9167	Active_promoters	synonymous_variant	A	LOW	RSBN1	ENSG00000081019
rs3804627	chr3	50606374	0.00631867	1.0736	Active_promoters	upstream_gene_variant	C	MODIFIER	C3orf18	ENSG00000088543
rs3809276	chr12	112073916	9.17e-11	0.8504	Active_enhancers_I	intergenic_variant	G	MODIFIER	-	-
rs3848543	chr19	49141532	0.0496505	0.9484	Active_promoters	intron_variant	A	MODIFIER	CA11	ENSG00000063180
rs3934896	chr3	46527028	0.00620321	0.9493	Inactive_enhancers	upstream_gene_variant	T	MODIFIER	LTF	ENSG00000012223
rs4072402	chr16	28937259	1.59e-06	0.9085	Active_promoters	upstream_gene_variant	A	MODIFIER	RABEP2	ENSG00000177548
rs4072639	chr17	38189049	2.02e-05	1.0844	Inactive_enhancers	intron_variant	A	MODIFIER	MED24	ENSG00000008838
rs4077631	chr1	161360435	0.0376222	1.0822	Active_promoters	intergenic_variant	G	MODIFIER	-	-
rs41270861	chr1	161337604	0.0330415	1.0844	Active_enhancers_II	downstream_gene_variant	A	MODIFIER	SDHC	ENSG00000143252
rs415076	chr14	88411295	0.0401083	0.9618	Inactive_open_chromatin_regions	intron_variant	G	MODIFIER	GALC	ENSG00000054983
rs418821	chr19	49199804	7.23e-05	0.8807	Active_promoters	intron_variant	C	MODIFIER	FUT2	ENSG00000176920
rs429923	chr14	88411373	0.0455003	0.9627	Inactive_open_chromatin_regions	intron_variant	G	MODIFIER	GALC	ENSG00000054983
rs4481873	chr1	161321567	0.0330415	1.0844	Inactive_enhancers	intron_variant	G	MODIFIER	SDHC	ENSG00000143252
rs4509811	chr12	58335142	0.00448167	0.9474	Active_promoters	upstream_gene_variant	G	MODIFIER	ATP23	ENSG00000166896
rs4590915	chr12	58335130	0.00511026	0.9455	Active_promoters	upstream_gene_variant	A	MODIFIER	ATP23	ENSG00000166896
rs4690220	chr4	980464	0.030936	1.0419	Active_promoters	upstream_gene_variant	G	MODIFIER	IDUA	ENSG00000127415
rs4760168	chr12	58087737	0.0026998	0.9418	Active_promoters	upstream_gene_variant	C	MODIFIER	OS9	ENSG00000135506
rs4760346	chr12	58334743	0.00226844	0.9436	Active_promoters	upstream_gene_variant	G	MODIFIER	ATP23	ENSG00000166896
rs4767522	chr12	112668343	3.71e-05	0.8763	Active_enhancers_I	intron_variant	A	MODIFIER	HECTD4	ENSG00000173064
rs4955420	chr3	49208865	0.00158913	1.0618	Active_promoters	upstream_gene_variant	C	MODIFIER	KLHDC8B	ENSG00000185909
rs4955430	chr3	49378088	0.0172679	1.0513	Active_promoters	upstream_gene_variant	A	MODIFIER	USP4	ENSG00000114316
rs4955443	chr3	49286618	0.022271	1.0492	Inactive_enhancers	intron_variant	G	MODIFIER	IHO1	ENSG00000173421
rs4992502	chr7	50545191	0.000756	0.938	Inactive_enhancers	intron_variant	A	MODIFIER	DDC	ENSG00000132437
rs56945965	chr19	54942995	0.0026998	1.1829	Inactive_enhancers	intron_variant	A	MODIFIER	TTYH1	ENSG00000167614
rs595158	chr11	60909581	0.0168994	0.9579	Active_enhancers_II	intron_variant	A	MODIFIER	VPS37C	ENSG00000167987
rs60258199	chr12	112785582	2.21e-05	0.8694	Active_enhancers_I	intron_variant	A	MODIFIER	HECTD4	ENSG00000173064
rs61219424	chr1	161360134	0.0352684	1.0833	Active_promoters	intergenic_variant	G	MODIFIER	-	-
rs61461118	chr1	161321754	0.0484177	1.0779	Inactive_enhancers	intron_variant	T	MODIFIER	SDHC	ENSG00000143252
rs61608953	chr1	161368830	0.0289468	1.0865	Active_promoters	upstream_gene_variant	A	MODIFIER	AL592295.4	ENSG00000283696
rs62034351	chr16	28565489	7.94e-08	0.903	Active_promoters	intron_variant	A	MODIFIER	SGF29	ENSG00000176476
rs62134788	chr19	47217587	0.022271	1.0492	Active_promoters	intron_variant	T	MODIFIER	PRKD2	ENSG00000105287
rs62134831	chr19	47270181	0.0196307	1.0502	Strong_CTCF	intron_variant,non_coding_transcript_variant	C	MODIFIER	FKRP	ENSG00000181027
rs6446275	chr3	49466871	0.0151584	1.0523	Active_promoters	upstream_gene_variant	G	MODIFIER	NICN1	ENSG00000145029
rs6510337	chr19	33545701	0.0403644	1.0419	Inactive_open_chromatin_regions	intron_variant	G	MODIFIER	RHPN2	ENSG00000131941
rs6688827	chr1	113945989	8.32e-09	1.1286	Active_enhancers_II	intron_variant	A	MODIFIER	MAGI3	ENSG00000081026
rs6810241	chr3	51001131	0.00534099	1.0811	Active_enhancers_II	intron_variant	T	MODIFIER	DOCK3	ENSG00000088538
rs6881612	chr5	102377013	0.0214482	0.955	Strong_CTCF	regulatory_region_variant	T	MODIFIER	-	-
rs7012206	chr8	10697015	0.0352684	0.9608	Active_promoters	intron_variant	G	MODIFIER	AC105001.2	ENSG00000258724
rs7187604	chr16	28565953	4.41e-08	0.9012	Active_promoters	intron_variant	G	MODIFIER	SGF29	ENSG00000176476
rs7187776	chr16	28857645	7.52e-07	0.9103	Active_promoters	5_prime_UTR_variant	C	MODIFIER	TUFM	ENSG00000178952
rs7191618	chr16	28565667	3.77e-10	0.8878	Active_promoters	intron_variant	A	MODIFIER	SGF29	ENSG00000176476
rs7191700	chr16	11406803	3.4e-07	0.903	Inactive_enhancers	upstream_gene_variant	T	MODIFIER	Y_RNA	ENSG00000199668
rs7198606	chr16	28875122	9.84e-07	0.9112	Active_promoters	intron_variant	G	MODIFIER	SH2B1	ENSG00000178188
rs7258465	chr19	18533642	0.000966848	0.9361	Active_enhancers_I	intron_variant	C	MODIFIER	SSBP4	ENSG00000130511
rs7289250	chr22	30234218	0.000485971	0.8607	Active_promoters	5_prime_UTR_variant	C	MODIFIER	ASCC2	ENSG00000100325
rs729023	chr10	104341887	0.00991019	0.9522	Active_enhancers_II	intron_variant	T	MODIFIER	SUFU	ENSG00000107882
rs7296841	chr12	112444109	1.11e-05	0.865	Active_enhancers_III	intron_variant	C	MODIFIER	TMEM116	ENSG00000198270
rs730092	chr7	50535754	7.9e-05	0.9277	Active_enhancers_II	intron_variant	G	MODIFIER	DDC	ENSG00000132437
rs7310545	chr12	112443960	1.28e-05	0.8659	Active_enhancers_III	intron_variant	A	MODIFIER	TMEM116	ENSG00000198270
rs74124933	chr1	161369437	0.0330415	1.0844	Active_promoters	non_coding_transcript_exon_variant	G	MODIFIER	AL592295.4	ENSG00000283696
rs743590	chr16	28608230	1.31e-08	0.8976	Inactive_enhancers	upstream_gene_variant	A	MODIFIER	SULT1A2	ENSG00000197165
rs7482891	chr11	2197112	1.28e-57	0.7261	Active_enhancers_I	upstream_gene_variant	G	MODIFIER	TH	ENSG00000180176
rs775451	chr12	70112707	0.00154197	0.9094	Active_enhancers_I	intron_variant,non_coding_transcript_variant	G	MODIFIER	AC025263.1	ENSG00000247131
rs77684561	chr12	112061723	2.83e-10	0.8487	Inactive_open_chromatin_regions	intergenic_variant	T	MODIFIER	-	-
rs7818181	chr8	10696515	0.0455003	0.9627	Strong_CTCF	intron_variant	A	MODIFIER	AC105001.2	ENSG00000258724
rs78298678	chr9	139243226	0.0174371	0.8816	Active_enhancers_I	splice_region_variant,intron_variant	T	LOW	GPSM1	ENSG00000160360
rs78938174	chr10	6193815	3.4e-06	0.6084	Strong_CTCF	upstream_gene_variant	C	MODIFIER	MIR3155A	ENSG00000263628
rs78998444	chr22	30140900	0.000599549	0.8598	Active_enhancers_III	intron_variant	C	MODIFIER	ZMAT5	ENSG00000100319
rs7956676	chr12	112191139	1.2e-09	0.859	Strong_CTCF	upstream_gene_variant	G	MODIFIER	AC002996.1	ENSG00000257767
rs80234740	chr12	112721528	5.03e-05	0.8607	Active_enhancers_II	intron_variant	G	MODIFIER	HECTD4	ENSG00000173064
rs8048078	chr16	70737106	0.0270687	1.0429	Active_enhancers_I	intron_variant	C	MODIFIER	VAC14	ENSG00000103043
rs8055138	chr16	28891465	7.52e-07	0.9103	Active_promoters	intron_variant	T	MODIFIER	ATP2A1	ENSG00000196296
rs8106205	chr19	49250197	0.000421384	0.9352	Inactive_open_chromatin_regions	upstream_gene_variant	C	MODIFIER	IZUMO1	ENSG00000182264
rs886205	chr12	112204427	9.36e-10	0.8581	Active_promoters	upstream_gene_variant	G	MODIFIER	ALDH2	ENSG00000111275
rs907087	chr17	37828787	0.000385231	0.9315	Strong_CTCF	3_prime_UTR_variant	A	MODIFIER	PGAP3	ENSG00000161395
rs936405	chr3	50752559	0.0026998	1.0876	Inactive_enhancers	intron_variant	A	MODIFIER	DOCK3	ENSG00000088538
rs936406	chr3	50752406	0.0026998	1.0876	Inactive_enhancers	intron_variant	A	MODIFIER	DOCK3	ENSG00000088538
rs940045	chr3	49449638	0.0196307	1.0502	Active_promoters	upstream_gene_variant	A	MODIFIER	TCTA	ENSG00000145022
rs9547414	chr13	36926750	0.0187734	1.0481	Inactive_enhancers	intron_variant	G	MODIFIER	SPART	ENSG00000133104
rs968567	chr11	61595564	3.79e-05	0.9021	Active_promoters	upstream_gene_variant	T	MODIFIER	FADS2	ENSG00000134824
rs9857727	chr3	51095028	0.00343433	1.0822	Active_enhancers_II	intron_variant	G	MODIFIER	DOCK3	ENSG00000088538

## Sheet: Table 2.3
22 T2D SNPs in LD with islet eQTL habor islet regulatory elements
	T2D SNPs				Human islet regulome	Variant effect predictor
RSID	CHR	POS (GRCh37)	T1D p-value	T2D Effect size	Islet regulatory element	Consequence	Allele	IMPACT	Gene Symbol	Gene ID
rs10252253	chr7	143807304	0.03707	-0.0167	Inactive_open_chromatin_regions	missense_variant	C	MODERATE	OR2A2	ENSG00000221989
rs1034405	chr3	50597092	0.02293	-0.0213	Inactive_enhancers	missense_variant	A	MODERATE	C3orf18	ENSG00000088543
rs1058046	chr17	42030531	0.000961	0.0221	Inactive_enhancers	missense_variant	C	MODERATE	PYY	ENSG00000131096
rs10801922	chr1	117529458	0.001856	-0.0198	Inactive_enhancers	missense_variant	A	MODERATE	PTGFRN	ENSG00000134247
rs10995311	chr10	64564934	8.5e-05	0.0208	Active_promoters	missense_variant	G	MODERATE	ADO	ENSG00000181915
rs11545077	chr8	63951237	0.01499	-0.0188	Active_promoters	missense_variant	A	MODERATE	GGH	ENSG00000137563
rs11844594	chr14	77843814	0.04653	0.0153	Active_promoters	missense_variant	C	MODERATE	SAMD15	ENSG00000100583
rs13963	chr3	45077123	0.04805	0.0144	Inactive_enhancers	missense_variant	A	MODERATE	CLEC3B	ENSG00000163815
rs143356584	chr10	25241502	0.0165	-0.0716	Active_promoters	start_lost	A	HIGH	PRTFDC1	ENSG00000099256
rs17856580	chr16	27246617	0.002621	-0.0266	Active_enhancers_II	missense_variant	C	MODERATE	NSMCE1	ENSG00000169189
rs2236295	chr10	64564892	1.77e-05	-0.0404	Active_promoters	missense_variant	C	MODERATE	ADO	ENSG00000181915
rs2276415	chr11	77301341	0.00494	0.0291	Active_promoters	missense_variant	A	MODERATE	AQP11	ENSG00000178301
rs2277339	chr12	57146069	0.03567	-0.0165	Active_promoters	missense_variant	G	MODERATE	PRIM1	ENSG00000198056
rs2956114	chr11	34937813	0.007974	-0.0154	Active_promoters	missense_variant	A	MODERATE	APIP	ENSG00000149089
rs3094124	chr6	30711805	0.00217	-0.0317	Active_promoters	missense_variant	G	MODERATE	IER3	ENSG00000137331
rs3195676	chr5	34008100	0.0458	0.0179	Active_promoters	missense_variant	T	MODERATE	AMACR	ENSG00000242110
rs33204	chr5	76734084	0.01039	-0.0145	Active_enhancers_II	missense_variant	T	MODERATE	WDR41	ENSG00000164253
rs3733227	chr4	83582211	0.003082	0.0193	Active_enhancers_I	intron_variant	G	MODIFIER	SCD5	ENSG00000145284
rs4893853	chr2	179632496	0.003087	-0.0491	Inactive_enhancers	missense_variant	C	MODERATE	TTN	ENSG00000155657
rs615942	chr17	40714804	0.001807	0.0249	Active_promoters	missense_variant	A	MODERATE	COASY	ENSG00000068120
rs712270	chr17	18057167	0.00122	0.0211	Active_promoters	missense_variant	T	MODERATE	MYO15A	ENSG00000091536
rs9847953	chr3	48282695	0.02516	0.0182	Active_promoters	missense_variant	G	MODERATE	ZNF589	ENSG00000164048
